# Supplementary material for: Urinary extracellular vesicles miRNA—A new era of prostate cancer biomarkers
Source: Front Genet. 2023 Jan 20;14:1065757. doi: 10.3389/fgene.2023.1065757 (PMC9895092; doi:10.3389/fgene.2023.1065757)
Supplement: Supplementary file 1 [file Table1.XLSX]

## Sheet: Summary
	This document was exported from Numbers. Each table was converted to an Excel worksheet. All other objects on each Numbers sheet were placed on separate worksheets. Please be aware that formula calculations may differ in Excel.
	Sheet Name	Table Description
	PCa	List of genes assocoated with prostate cancer as retrieved from GeneCard database
	miR141 Target	List of target genes for miR-141-5p as retrieved from mirDB. Highlighted cells shows target genes with score >95.
	miR21 Target	List of target genes for miR-21-5p as retrieved from mirDB. Highlighted cells shows target genes with score >95.
	miR-331-3p Target	List of target genes for miR-331-3p as retrieved from mirDB. Highlighted cells shows target genes with score >95.
	miR-19b Target	List of target genes for miR-19b-5p as retrieved from mirDB. Highlighted cells shows target genes with score >95.
	miR-375 Target	List of target genes for miR-375 as retrieved from mirDB. Highlighted cells shows target genes with score >95.
	miR-204 Target	List of target genes for miR-204-5p as retrieved from mirDB. Highlighted cells shows target genes with score >95.
	miR-10b-5p Target	List of target genes for miR-10b-5p as retrieved from mirDB. Highlighted cells shows target genes with score >95.
	30a5pAND30b3p Target	List of target genes for miR-30a-5p and miR-30b-3p as retrieved from mirDB. Highlighted cells shows target genes with score >95.

## Sheet: PCa - GeneCards-SearchResults
GeneCards-SearchResults
Gene Symbol	Description	Category	Gifts	GC Id	Relevance score	GeneCards Link
TP53	Tumor Protein P53	Protein Coding	50	GC17M007661	185.718	https://www.genecards.org/cgi-bin/carddisp.pl?gene=TP53
PTEN	Phosphatase And Tensin Homolog	Protein Coding	50	GC10P087863	130.214	https://www.genecards.org/cgi-bin/carddisp.pl?gene=PTEN
BRCA2	BRCA2 DNA Repair Associated	Protein Coding	47	GC13P032315	104.707	https://www.genecards.org/cgi-bin/carddisp.pl?gene=BRCA2
AR	Androgen Receptor	Protein Coding	50	GC0XP067544	104.206	https://www.genecards.org/cgi-bin/carddisp.pl?gene=AR
BRCA1	BRCA1 DNA Repair Associated	Protein Coding	48	GC17M043044	103.337	https://www.genecards.org/cgi-bin/carddisp.pl?gene=BRCA1
CDH1	Cadherin 1	Protein Coding	47	GC16P068737	103.305	https://www.genecards.org/cgi-bin/carddisp.pl?gene=CDH1
MET	MET Proto-Oncogene, Receptor Tyrosine Kinase	Protein Coding	51	GC07P116672	102.604	https://www.genecards.org/cgi-bin/carddisp.pl?gene=MET
CHEK2	Checkpoint Kinase 2	Protein Coding	51	GC22M028687	95.3049	https://www.genecards.org/cgi-bin/carddisp.pl?gene=CHEK2
MIR21	MicroRNA 21	RNA Gene	23	GC17P059841	91.51	https://www.genecards.org/cgi-bin/carddisp.pl?gene=MIR21
PIK3CA	Phosphatidylinositol-4,5-Bisphosphate 3-Kinase Catalytic Subunit Alpha	Protein Coding	51	GC03P179148	88.8533	https://www.genecards.org/cgi-bin/carddisp.pl?gene=PIK3CA
HOXB13	Homeobox B13	Protein Coding	41	GC17M048725	87.4259	https://www.genecards.org/cgi-bin/carddisp.pl?gene=HOXB13
HNF1B	HNF1 Homeobox B	Protein Coding	42	GC17M037686	80.6111	https://www.genecards.org/cgi-bin/carddisp.pl?gene=HNF1B
CTNNB1	Catenin Beta 1	Protein Coding	51	GC03P041236	80.1673	https://www.genecards.org/cgi-bin/carddisp.pl?gene=CTNNB1
EGFR	Epidermal Growth Factor Receptor	Protein Coding	51	GC07P055019	79.5655	https://www.genecards.org/cgi-bin/carddisp.pl?gene=EGFR
MIR221	MicroRNA 221	RNA Gene	20	GC0XM045746	78.6801	https://www.genecards.org/cgi-bin/carddisp.pl?gene=MIR221
MIR34A	MicroRNA 34a	RNA Gene	22	GC01M009151	77.7686	https://www.genecards.org/cgi-bin/carddisp.pl?gene=MIR34A
CDKN2A	Cyclin Dependent Kinase Inhibitor 2A	Protein Coding	48	GC09M021967	76.6504	https://www.genecards.org/cgi-bin/carddisp.pl?gene=CDKN2A
APC	APC Regulator Of WNT Signaling Pathway	Protein Coding	46	GC05P112707	76.315	https://www.genecards.org/cgi-bin/carddisp.pl?gene=APC
MIR17	MicroRNA 17	RNA Gene	21	GC13P091350	74.8355	https://www.genecards.org/cgi-bin/carddisp.pl?gene=MIR17
MIR222	MicroRNA 222	RNA Gene	21	GC0XM045747	74.8223	https://www.genecards.org/cgi-bin/carddisp.pl?gene=MIR222
ERBB2	Erb-B2 Receptor Tyrosine Kinase 2	Protein Coding	51	GC17P039687	74.6521	https://www.genecards.org/cgi-bin/carddisp.pl?gene=ERBB2
MIR146A	MicroRNA 146a	RNA Gene	22	GC05P160485	72.3421	https://www.genecards.org/cgi-bin/carddisp.pl?gene=MIR146A
MIR205	MicroRNA 205	RNA Gene	19	GC01P209432	72.2363	https://www.genecards.org/cgi-bin/carddisp.pl?gene=MIR205
NBN	Nibrin	Protein Coding	45	GC08M089933	70.9297	https://www.genecards.org/cgi-bin/carddisp.pl?gene=NBN
MIR200B	MicroRNA 200b	RNA Gene	20	GC01P001167	70.3847	https://www.genecards.org/cgi-bin/carddisp.pl?gene=MIR200B
MIR145	MicroRNA 145	RNA Gene	21	GC05P149430	69.7283	https://www.genecards.org/cgi-bin/carddisp.pl?gene=MIR145
MSMB	Microseminoprotein Beta	Protein Coding	39	GC10M046033	67.9159	https://www.genecards.org/cgi-bin/carddisp.pl?gene=MSMB
ATM	ATM Serine/Threonine Kinase	Protein Coding	50	GC11P108222	67.6057	https://www.genecards.org/cgi-bin/carddisp.pl?gene=ATM
KRAS	KRAS Proto-Oncogene, GTPase	Protein Coding	48	GC12M025204	67.1653	https://www.genecards.org/cgi-bin/carddisp.pl?gene=KRAS
MIR20A	MicroRNA 20a	RNA Gene	19	GC13P091506	66.966	https://www.genecards.org/cgi-bin/carddisp.pl?gene=MIR20A
BRAF	B-Raf Proto-Oncogene, Serine/Threonine Kinase	Protein Coding	51	GC07M140726	66.3242	https://www.genecards.org/cgi-bin/carddisp.pl?gene=BRAF
RNASEL	Ribonuclease L	Protein Coding	43	GC01M182573	65.7108	https://www.genecards.org/cgi-bin/carddisp.pl?gene=RNASEL
KLF6	Kruppel Like Factor 6	Protein Coding	42	GC10M003779	64.9429	https://www.genecards.org/cgi-bin/carddisp.pl?gene=KLF6
AKT1	AKT Serine/Threonine Kinase 1	Protein Coding	51	GC14M104769	64.7601	https://www.genecards.org/cgi-bin/carddisp.pl?gene=AKT1
SRD5A2	Steroid 5 Alpha-Reductase 2	Protein Coding	41	GC02M031522	63.4893	https://www.genecards.org/cgi-bin/carddisp.pl?gene=SRD5A2
ELAC2	ElaC Ribonuclease Z 2	Protein Coding	40	GC17M012991	63.4756	https://www.genecards.org/cgi-bin/carddisp.pl?gene=ELAC2
KLK3	Kallikrein Related Peptidase 3	Protein Coding	43	GC19P050854	63.4312	https://www.genecards.org/cgi-bin/carddisp.pl?gene=KLK3
MIR15A	MicroRNA 15a	RNA Gene	15	GC13M050049	62.9417	https://www.genecards.org/cgi-bin/carddisp.pl?gene=MIR15A
MIR106B	MicroRNA 106b	RNA Gene	21	GC07M101076	62.6956	https://www.genecards.org/cgi-bin/carddisp.pl?gene=MIR106B
MIR203A	MicroRNA 203a	RNA Gene	19	GC14P107933	62.6725	https://www.genecards.org/cgi-bin/carddisp.pl?gene=MIR203A
MSH2	MutS Homolog 2	Protein Coding	46	GC02P047402	62.6144	https://www.genecards.org/cgi-bin/carddisp.pl?gene=MSH2
MSH6	MutS Homolog 6	Protein Coding	47	GC02P047695	62.4285	https://www.genecards.org/cgi-bin/carddisp.pl?gene=MSH6
MIR127	MicroRNA 127	RNA Gene	20	GC14P107858	62.1702	https://www.genecards.org/cgi-bin/carddisp.pl?gene=MIR127
EPHB2	EPH Receptor B2	Protein Coding	48	GC01P022710	61.9269	https://www.genecards.org/cgi-bin/carddisp.pl?gene=EPHB2
MIR23B	MicroRNA 23b	RNA Gene	19	GC09P095085	61.7075	https://www.genecards.org/cgi-bin/carddisp.pl?gene=MIR23B
RET	Ret Proto-Oncogene	Protein Coding	51	GC10P043081	61.6751	https://www.genecards.org/cgi-bin/carddisp.pl?gene=RET
HRAS	HRas Proto-Oncogene, GTPase	Protein Coding	49	GC11M002020	61.0817	https://www.genecards.org/cgi-bin/carddisp.pl?gene=HRAS
FGFR4	Fibroblast Growth Factor Receptor 4	Protein Coding	48	GC05P177086	59.1542	https://www.genecards.org/cgi-bin/carddisp.pl?gene=FGFR4
MLH1	MutL Homolog 1	Protein Coding	46	GC03P036993	58.4639	https://www.genecards.org/cgi-bin/carddisp.pl?gene=MLH1
MSR1	Macrophage Scavenger Receptor 1	Protein Coding	43	GC08M016107	58.1827	https://www.genecards.org/cgi-bin/carddisp.pl?gene=MSR1
MTOR	Mechanistic Target Of Rapamycin Kinase	Protein Coding	51	GC01M011106	56.0925	https://www.genecards.org/cgi-bin/carddisp.pl?gene=MTOR
CCND1	Cyclin D1	Protein Coding	50	GC11P069641	55.8587	https://www.genecards.org/cgi-bin/carddisp.pl?gene=CCND1
MXI1	MAX Interactor 1, Dimerization Protein	Protein Coding	40	GC10P110208	55.7975	https://www.genecards.org/cgi-bin/carddisp.pl?gene=MXI1
MIRLET7C	MicroRNA Let-7c	RNA Gene	22	GC21P016551	55.2402	https://www.genecards.org/cgi-bin/carddisp.pl?gene=MIRLET7C
EHBP1	EH Domain Binding Protein 1	Protein Coding	36	GC02P062673	54.2747	https://www.genecards.org/cgi-bin/carddisp.pl?gene=EHBP1
RB1	RB Transcriptional Corepressor 1	Protein Coding	46	GC13P048303	52.9623	https://www.genecards.org/cgi-bin/carddisp.pl?gene=RB1
VHL	Von Hippel-Lindau Tumor Suppressor	Protein Coding	44	GC03P011651	52.9017	https://www.genecards.org/cgi-bin/carddisp.pl?gene=VHL
MAD1L1	Mitotic Arrest Deficient 1 Like 1	Protein Coding	44	GC07M001815	52.6211	https://www.genecards.org/cgi-bin/carddisp.pl?gene=MAD1L1
HPC3	Prostate Cancer, Hereditary, 3	Genetic Locus	2	GC20U900275	52.4334	https://www.genecards.org/cgi-bin/carddisp.pl?gene=HPC3
TERT	Telomerase Reverse Transcriptase	Protein Coding	49	GC05M001253	52.3454	https://www.genecards.org/cgi-bin/carddisp.pl?gene=TERT
PCAP	Predisposing For Prostate Cancer	Genetic Locus	3	GC01U990208	51.9247	https://www.genecards.org/cgi-bin/carddisp.pl?gene=PCAP
CASP8	Caspase 8	Protein Coding	50	GC02P201233	51.7406	https://www.genecards.org/cgi-bin/carddisp.pl?gene=CASP8
HPC4	Prostate Cancer, Hereditary, 4	Genetic Locus	1	GC07U901751	51.685	https://www.genecards.org/cgi-bin/carddisp.pl?gene=HPC4
SMAD4	SMAD Family Member 4	Protein Coding	48	GC18P051028	51.6392	https://www.genecards.org/cgi-bin/carddisp.pl?gene=SMAD4
MIR331	MicroRNA 331	RNA Gene	18	GC12P095308	51.597	https://www.genecards.org/cgi-bin/carddisp.pl?gene=MIR331
PMS2	PMS1 Homolog 2, Mismatch Repair System Component	Protein Coding	46	GC07M005973	51.5761	https://www.genecards.org/cgi-bin/carddisp.pl?gene=PMS2
CDC73	Cell Division Cycle 73	Protein Coding	43	GC01P193121	51.363	https://www.genecards.org/cgi-bin/carddisp.pl?gene=CDC73
HPC14	Prostate Cancer, Hereditary, 14	Genetic Locus	1	GC11U901301	51.3134	https://www.genecards.org/cgi-bin/carddisp.pl?gene=HPC14
HPC10	Prostate Cancer, Hereditary, 10	Genetic Locus	1	GC08U901117	51.0356	https://www.genecards.org/cgi-bin/carddisp.pl?gene=HPC10
HPC5	Prostate Cancer, Hereditary, 5	Genetic Locus	1	GC03U900622	50.8485	https://www.genecards.org/cgi-bin/carddisp.pl?gene=HPC5
ZFHX3	Zinc Finger Homeobox 3	Protein Coding	40	GC16M072782	50.7852	https://www.genecards.org/cgi-bin/carddisp.pl?gene=ZFHX3
HPC6	Prostate Cancer, Susceptibility To	Genetic Locus	1	GC22U900503	50.7494	https://www.genecards.org/cgi-bin/carddisp.pl?gene=HPC6
HPC7	Prostate Cancer, Hereditary, 7	Genetic Locus	1	GC15U901009	50.5288	https://www.genecards.org/cgi-bin/carddisp.pl?gene=HPC7
HPC15	Prostate Cancer, Hereditary, 15	Genetic Locus	1	GC19U901018	50.304	https://www.genecards.org/cgi-bin/carddisp.pl?gene=HPC15
FGFR3	Fibroblast Growth Factor Receptor 3	Protein Coding	52	GC04P001795	48.8304	https://www.genecards.org/cgi-bin/carddisp.pl?gene=FGFR3
ESR1	Estrogen Receptor 1	Protein Coding	50	GC06P151656	48.7132	https://www.genecards.org/cgi-bin/carddisp.pl?gene=ESR1
EGF	Epidermal Growth Factor	Protein Coding	48	GC04P109912	48.6477	https://www.genecards.org/cgi-bin/carddisp.pl?gene=EGF
PALB2	Partner And Localizer Of BRCA2	Protein Coding	40	GC16M023603	48.4318	https://www.genecards.org/cgi-bin/carddisp.pl?gene=PALB2
MIR16-1	MicroRNA 16-1	RNA Gene	21	GC13M050048	48.3469	https://www.genecards.org/cgi-bin/carddisp.pl?gene=MIR16-1
POLK	DNA Polymerase Kappa	Protein Coding	40	GC05P075511	47.7701	https://www.genecards.org/cgi-bin/carddisp.pl?gene=POLK
PTCH1	Patched 1	Protein Coding	48	GC09M095442	46.9999	https://www.genecards.org/cgi-bin/carddisp.pl?gene=PTCH1
FHIT	Fragile Histidine Triad Diadenosine Triphosphatase	Protein Coding	42	GC03M059747	46.7866	https://www.genecards.org/cgi-bin/carddisp.pl?gene=FHIT
MIR141	MicroRNA 141	RNA Gene	21	GC12P016442	46.7704	https://www.genecards.org/cgi-bin/carddisp.pl?gene=MIR141
VEGFA	Vascular Endothelial Growth Factor A	Protein Coding	46	GC06P043770	45.0932	https://www.genecards.org/cgi-bin/carddisp.pl?gene=VEGFA
TGFBR2	Transforming Growth Factor Beta Receptor 2	Protein Coding	48	GC03P030623	44.5501	https://www.genecards.org/cgi-bin/carddisp.pl?gene=TGFBR2
EPCAM	Epithelial Cell Adhesion Molecule	Protein Coding	45	GC02P047345	44.3427	https://www.genecards.org/cgi-bin/carddisp.pl?gene=EPCAM
SETD2	SET Domain Containing 2, Histone Lysine Methyltransferase	Protein Coding	44	GC03M047033	44.2808	https://www.genecards.org/cgi-bin/carddisp.pl?gene=SETD2
MIR449A	MicroRNA 449a	RNA Gene	19	GC05M055171	43.9116	https://www.genecards.org/cgi-bin/carddisp.pl?gene=MIR449A
MIR200C	MicroRNA 200c	RNA Gene	21	GC12P016441	43.8046	https://www.genecards.org/cgi-bin/carddisp.pl?gene=MIR200C
FLCN	Folliculin	Protein Coding	39	GC17M017206	43.5482	https://www.genecards.org/cgi-bin/carddisp.pl?gene=FLCN
CDKN1B	Cyclin Dependent Kinase Inhibitor 1B	Protein Coding	45	GC12P016655	42.9858	https://www.genecards.org/cgi-bin/carddisp.pl?gene=CDKN1B
LOC101927978	Uncharacterized LOC101927978	RNA Gene	9	GC16P072665	42.0409	https://www.genecards.org/cgi-bin/carddisp.pl?gene=LOC101927978
NRAS	NRAS Proto-Oncogene, GTPase	Protein Coding	46	GC01M114704	41.8583	https://www.genecards.org/cgi-bin/carddisp.pl?gene=NRAS
MYC	MYC Proto-Oncogene, BHLH Transcription Factor	Protein Coding	48	GC08P127735	41.7454	https://www.genecards.org/cgi-bin/carddisp.pl?gene=MYC
MDM2	MDM2 Proto-Oncogene	Protein Coding	50	GC12P068808	41.328	https://www.genecards.org/cgi-bin/carddisp.pl?gene=MDM2
MIR521-1	MicroRNA 521-1	RNA Gene	17	GC19P053748	41.239	https://www.genecards.org/cgi-bin/carddisp.pl?gene=MIR521-1
STK11	Serine/Threonine Kinase 11	Protein Coding	47	GC19P001177	41.0292	https://www.genecards.org/cgi-bin/carddisp.pl?gene=STK11
FGFR2	Fibroblast Growth Factor Receptor 2	Protein Coding	51	GC10M121478	40.7125	https://www.genecards.org/cgi-bin/carddisp.pl?gene=FGFR2
BAX	BCL2 Associated X, Apoptosis Regulator	Protein Coding	46	GC19P048954	40.3352	https://www.genecards.org/cgi-bin/carddisp.pl?gene=BAX
FOLH1	Folate Hydrolase 1	Protein Coding	44	GC11M079684	40.3092	https://www.genecards.org/cgi-bin/carddisp.pl?gene=FOLH1
NTRK1	Neurotrophic Receptor Tyrosine Kinase 1	Protein Coding	47	GC01P156815	39.9698	https://www.genecards.org/cgi-bin/carddisp.pl?gene=NTRK1
CDKN1A	Cyclin Dependent Kinase Inhibitor 1A	Protein Coding	46	GC06P070291	39.9018	https://www.genecards.org/cgi-bin/carddisp.pl?gene=CDKN1A
MIR143	MicroRNA 143	RNA Gene	22	GC05P149410	39.7832	https://www.genecards.org/cgi-bin/carddisp.pl?gene=MIR143
FASLG	Fas Ligand	Protein Coding	44	GC01P172628	39.0178	https://www.genecards.org/cgi-bin/carddisp.pl?gene=FASLG
PSCA	Prostate Stem Cell Antigen	Protein Coding	38	GC08P142670	38.4785	https://www.genecards.org/cgi-bin/carddisp.pl?gene=PSCA
ACP3	Acid Phosphatase 3	Protein Coding	33	GC03P132790	38.3554	https://www.genecards.org/cgi-bin/carddisp.pl?gene=ACP3
MUC1	Mucin 1, Cell Surface Associated	Protein Coding	46	GC01M155185	38.2963	https://www.genecards.org/cgi-bin/carddisp.pl?gene=MUC1
MIR126	MicroRNA 126	RNA Gene	22	GC09P136670	37.9117	https://www.genecards.org/cgi-bin/carddisp.pl?gene=MIR126
LRRC56	Leucine Rich Repeat Containing 56	Protein Coding	34	GC11P000518	37.8715	https://www.genecards.org/cgi-bin/carddisp.pl?gene=LRRC56
ESR2	Estrogen Receptor 2	Protein Coding	47	GC14M064084	37.6038	https://www.genecards.org/cgi-bin/carddisp.pl?gene=ESR2
PPARG	Peroxisome Proliferator Activated Receptor Gamma	Protein Coding	50	GC03P012287	37.4423	https://www.genecards.org/cgi-bin/carddisp.pl?gene=PPARG
BCL2	BCL2 Apoptosis Regulator	Protein Coding	48	GC18M063123	37.269	https://www.genecards.org/cgi-bin/carddisp.pl?gene=BCL2
MIR195	MicroRNA 195	RNA Gene	19	GC17M007018	37.245	https://www.genecards.org/cgi-bin/carddisp.pl?gene=MIR195
MUTYH	MutY DNA Glycosylase	Protein Coding	43	GC01M045329	37.2439	https://www.genecards.org/cgi-bin/carddisp.pl?gene=MUTYH
TP63	Tumor Protein P63	Protein Coding	46	GC03P189598	37.1595	https://www.genecards.org/cgi-bin/carddisp.pl?gene=TP63
NKX2-1	NK2 Homeobox 1	Protein Coding	44	GC14M036516	37.1018	https://www.genecards.org/cgi-bin/carddisp.pl?gene=NKX2-1
PRCC	Proline Rich Mitotic Checkpoint Control Factor	Protein Coding	35	GC01P156750	36.9853	https://www.genecards.org/cgi-bin/carddisp.pl?gene=PRCC
TNFRSF10B	TNF Receptor Superfamily Member 10b	Protein Coding	48	GC08M023020	36.7378	https://www.genecards.org/cgi-bin/carddisp.pl?gene=TNFRSF10B
RAD51C	RAD51 Paralog C	Protein Coding	42	GC17P058692	36.5975	https://www.genecards.org/cgi-bin/carddisp.pl?gene=RAD51C
KIT	KIT Proto-Oncogene, Receptor Tyrosine Kinase	Protein Coding	50	GC04P054657	36.5606	https://www.genecards.org/cgi-bin/carddisp.pl?gene=KIT
MIR27A	MicroRNA 27a	RNA Gene	22	GC19M014293	36.249	https://www.genecards.org/cgi-bin/carddisp.pl?gene=MIR27A
HIF1A	Hypoxia Inducible Factor 1 Subunit Alpha	Protein Coding	45	GC14P061695	36.116	https://www.genecards.org/cgi-bin/carddisp.pl?gene=HIF1A
PTGS2	Prostaglandin-Endoperoxide Synthase 2	Protein Coding	46	GC01M186640	35.9904	https://www.genecards.org/cgi-bin/carddisp.pl?gene=PTGS2
IL6	Interleukin 6	Protein Coding	47	GC07P022725	35.9807	https://www.genecards.org/cgi-bin/carddisp.pl?gene=IL6
HNF1A	HNF1 Homeobox A	Protein Coding	43	GC12P121036	35.9116	https://www.genecards.org/cgi-bin/carddisp.pl?gene=HNF1A
MIR29A	MicroRNA 29a	RNA Gene	21	GC07M130876	35.2972	https://www.genecards.org/cgi-bin/carddisp.pl?gene=MIR29A
OGG1	8-Oxoguanine DNA Glycosylase	Protein Coding	43	GC03P011602	35.2582	https://www.genecards.org/cgi-bin/carddisp.pl?gene=OGG1
MIR210	MicroRNA 210	RNA Gene	21	GC11M002025	35.0121	https://www.genecards.org/cgi-bin/carddisp.pl?gene=MIR210
LOC107303340	3p25 Von Hippel-Lindau Tumor Suppressor, E3 Ubiquitin Protein Ligase Alu-Mediated Recombination Region	Biological Region	2	GC03P011657	35.003	https://www.genecards.org/cgi-bin/carddisp.pl?gene=LOC107303340
STAT3	Signal Transducer And Activator Of Transcription 3	Protein Coding	50	GC17M042313	34.8046	https://www.genecards.org/cgi-bin/carddisp.pl?gene=STAT3
CDKN3	Cyclin Dependent Kinase Inhibitor 3	Protein Coding	40	GC14P054398	34.7926	https://www.genecards.org/cgi-bin/carddisp.pl?gene=CDKN3
MMP9	Matrix Metallopeptidase 9	Protein Coding	51	GC20P046008	34.5559	https://www.genecards.org/cgi-bin/carddisp.pl?gene=MMP9
MIR125A	MicroRNA 125a	RNA Gene	21	GC19P051720	34.4114	https://www.genecards.org/cgi-bin/carddisp.pl?gene=MIR125A
BRIP1	BRCA1 Interacting Helicase 1	Protein Coding	46	GC17M061679	34.3369	https://www.genecards.org/cgi-bin/carddisp.pl?gene=BRIP1
GSTP1	Glutathione S-Transferase Pi 1	Protein Coding	48	GC11P067583	33.8615	https://www.genecards.org/cgi-bin/carddisp.pl?gene=GSTP1
MMP2	Matrix Metallopeptidase 2	Protein Coding	50	GC16P055390	33.6488	https://www.genecards.org/cgi-bin/carddisp.pl?gene=MMP2
EP300	E1A Binding Protein P300	Protein Coding	48	GC22P041091	33.4249	https://www.genecards.org/cgi-bin/carddisp.pl?gene=EP300
MKI67	Marker Of Proliferation Ki-67	Protein Coding	43	GC10M128096	33.3788	https://www.genecards.org/cgi-bin/carddisp.pl?gene=MKI67
DIRC3	Disrupted In Renal Carcinoma 3	RNA Gene	22	GC02M217284	33.303	https://www.genecards.org/cgi-bin/carddisp.pl?gene=DIRC3
TGFB1	Transforming Growth Factor Beta 1	Protein Coding	49	GC19M041301	33.2868	https://www.genecards.org/cgi-bin/carddisp.pl?gene=TGFB1
MAP2K1	Mitogen-Activated Protein Kinase Kinase 1	Protein Coding	51	GC15P066386	33.0542	https://www.genecards.org/cgi-bin/carddisp.pl?gene=MAP2K1
CD44	CD44 Molecule (Indian Blood Group)	Protein Coding	44	GC11P035139	32.9573	https://www.genecards.org/cgi-bin/carddisp.pl?gene=CD44
SRC	SRC Proto-Oncogene, Non-Receptor Tyrosine Kinase	Protein Coding	49	GC20P037344	32.8143	https://www.genecards.org/cgi-bin/carddisp.pl?gene=SRC
RAD51	RAD51 Recombinase	Protein Coding	50	GC15P040694	32.7406	https://www.genecards.org/cgi-bin/carddisp.pl?gene=RAD51
IGF2	Insulin Like Growth Factor 2	Protein Coding	45	GC11M002261	32.6168	https://www.genecards.org/cgi-bin/carddisp.pl?gene=IGF2
MIR18A	MicroRNA 18a	RNA Gene	18	GC13P091509	32.48	https://www.genecards.org/cgi-bin/carddisp.pl?gene=MIR18A
MIR31	MicroRNA 31	RNA Gene	19	GC09M021635	32.4789	https://www.genecards.org/cgi-bin/carddisp.pl?gene=MIR31
MIR93	MicroRNA 93	RNA Gene	21	GC07M101075	32.3234	https://www.genecards.org/cgi-bin/carddisp.pl?gene=MIR93
FAS	Fas Cell Surface Death Receptor	Protein Coding	47	GC10P089158	32.285	https://www.genecards.org/cgi-bin/carddisp.pl?gene=FAS
CHGA	Chromogranin A	Protein Coding	41	GC14P092929	32.2715	https://www.genecards.org/cgi-bin/carddisp.pl?gene=CHGA
PBRM1	Polybromo 1	Protein Coding	43	GC03M052545	32.072	https://www.genecards.org/cgi-bin/carddisp.pl?gene=PBRM1
PGR	Progesterone Receptor	Protein Coding	47	GC11M101030	31.915	https://www.genecards.org/cgi-bin/carddisp.pl?gene=PGR
KRT7	Keratin 7	Protein Coding	40	GC12P052232	31.8555	https://www.genecards.org/cgi-bin/carddisp.pl?gene=KRT7
MIR34C	MicroRNA 34c	RNA Gene	20	GC11P111591	31.7441	https://www.genecards.org/cgi-bin/carddisp.pl?gene=MIR34C
BIRC5	Baculoviral IAP Repeat Containing 5	Protein Coding	44	GC17P078214	31.7031	https://www.genecards.org/cgi-bin/carddisp.pl?gene=BIRC5
PCA3	Prostate Cancer Associated 3	RNA Gene	22	GC09P076691	31.6586	https://www.genecards.org/cgi-bin/carddisp.pl?gene=PCA3
MIR223	MicroRNA 223	RNA Gene	21	GC0XP066018	31.5281	https://www.genecards.org/cgi-bin/carddisp.pl?gene=MIR223
KRT5	Keratin 5	Protein Coding	45	GC12M052514	31.4864	https://www.genecards.org/cgi-bin/carddisp.pl?gene=KRT5
RAD51D	RAD51 Paralog D	Protein Coding	38	GC17M035092	31.156	https://www.genecards.org/cgi-bin/carddisp.pl?gene=RAD51D
ALK	ALK Receptor Tyrosine Kinase	Protein Coding	49	GC02M029190	31.1466	https://www.genecards.org/cgi-bin/carddisp.pl?gene=ALK
IL1B	Interleukin 1 Beta	Protein Coding	46	GC02M112829	30.6437	https://www.genecards.org/cgi-bin/carddisp.pl?gene=IL1B
MIR155	MicroRNA 155	RNA Gene	18	GC21P025573	30.5852	https://www.genecards.org/cgi-bin/carddisp.pl?gene=MIR155
CASP3	Caspase 3	Protein Coding	47	GC04M184627	30.5637	https://www.genecards.org/cgi-bin/carddisp.pl?gene=CASP3
CTNNA1	Catenin Alpha 1	Protein Coding	46	GC05P138613	30.2602	https://www.genecards.org/cgi-bin/carddisp.pl?gene=CTNNA1
CDK4	Cyclin Dependent Kinase 4	Protein Coding	51	GC12M057743	30.1583	https://www.genecards.org/cgi-bin/carddisp.pl?gene=CDK4
TSC1	TSC Complex Subunit 1	Protein Coding	45	GC09M132891	30.1302	https://www.genecards.org/cgi-bin/carddisp.pl?gene=TSC1
MIR22	MicroRNA 22	RNA Gene	20	GC17M001713	29.7601	https://www.genecards.org/cgi-bin/carddisp.pl?gene=MIR22
MIR100	MicroRNA 100	RNA Gene	20	GC11M122152	29.6874	https://www.genecards.org/cgi-bin/carddisp.pl?gene=MIR100
CD274	CD274 Molecule	Protein Coding	42	GC09P005450	29.4924	https://www.genecards.org/cgi-bin/carddisp.pl?gene=CD274
MIR23A	MicroRNA 23a	RNA Gene	20	GC19M014294	29.4104	https://www.genecards.org/cgi-bin/carddisp.pl?gene=MIR23A
MRE11	MRE11 Homolog, Double Strand Break Repair Nuclease	Protein Coding	39	GC11M095472	29.4052	https://www.genecards.org/cgi-bin/carddisp.pl?gene=MRE11
IGF2R	Insulin Like Growth Factor 2 Receptor	Protein Coding	43	GC06P159969	29.3561	https://www.genecards.org/cgi-bin/carddisp.pl?gene=IGF2R
KDR	Kinase Insert Domain Receptor	Protein Coding	50	GC04M055078	29.3518	https://www.genecards.org/cgi-bin/carddisp.pl?gene=KDR
PCAT1	Prostate Cancer Associated Transcript 1	RNA Gene	17	GC08P126553	29.3222	https://www.genecards.org/cgi-bin/carddisp.pl?gene=PCAT1
MIR224	MicroRNA 224	RNA Gene	17	GC0XM151958	29.3079	https://www.genecards.org/cgi-bin/carddisp.pl?gene=MIR224
MIR10B	MicroRNA 10b	RNA Gene	21	GC02P176150	29.2741	https://www.genecards.org/cgi-bin/carddisp.pl?gene=MIR10B
AURKA	Aurora Kinase A	Protein Coding	48	GC20M056370	29.2087	https://www.genecards.org/cgi-bin/carddisp.pl?gene=AURKA
MEN1	Menin 1	Protein Coding	44	GC11M064803	29.1859	https://www.genecards.org/cgi-bin/carddisp.pl?gene=MEN1
MIR19A	MicroRNA 19a	RNA Gene	19	GC13P091505	29.1777	https://www.genecards.org/cgi-bin/carddisp.pl?gene=MIR19A
MITF	Melanocyte Inducing Transcription Factor	Protein Coding	46	GC03P069788	29.1749	https://www.genecards.org/cgi-bin/carddisp.pl?gene=MITF
MMP1	Matrix Metallopeptidase 1	Protein Coding	48	GC11M102810	29.1255	https://www.genecards.org/cgi-bin/carddisp.pl?gene=MMP1
SMO	Smoothened, Frizzled Class Receptor	Protein Coding	47	GC07P130977	29.0963	https://www.genecards.org/cgi-bin/carddisp.pl?gene=SMO
BARD1	BRCA1 Associated RING Domain 1	Protein Coding	44	GC02M214725	29.081	https://www.genecards.org/cgi-bin/carddisp.pl?gene=BARD1
SYP	Synaptophysin	Protein Coding	42	GC0XM049187	28.9817	https://www.genecards.org/cgi-bin/carddisp.pl?gene=SYP
MIR181A1	MicroRNA 181a-1	RNA Gene	18	GC01M198860	28.9049	https://www.genecards.org/cgi-bin/carddisp.pl?gene=MIR181A1
MIR182	MicroRNA 182	RNA Gene	20	GC07M129770	28.8962	https://www.genecards.org/cgi-bin/carddisp.pl?gene=MIR182
MIR96	MicroRNA 96	RNA Gene	19	GC07M129774	28.8038	https://www.genecards.org/cgi-bin/carddisp.pl?gene=MIR96
GSTM1	Glutathione S-Transferase Mu 1	Protein Coding	40	GC01P109687	28.7231	https://www.genecards.org/cgi-bin/carddisp.pl?gene=GSTM1
NOTCH1	Notch Receptor 1	Protein Coding	48	GC09M137034	28.7073	https://www.genecards.org/cgi-bin/carddisp.pl?gene=NOTCH1
CXCL8	C-X-C Motif Chemokine Ligand 8	Protein Coding	39	GC04P073740	28.6955	https://www.genecards.org/cgi-bin/carddisp.pl?gene=CXCL8
DCC	DCC Netrin 1 Receptor	Protein Coding	44	GC18P052340	28.6297	https://www.genecards.org/cgi-bin/carddisp.pl?gene=DCC
MIR200A	MicroRNA 200a	RNA Gene	21	GC01P002924	28.5517	https://www.genecards.org/cgi-bin/carddisp.pl?gene=MIR200A
TNF	Tumor Necrosis Factor	Protein Coding	48	GC06P070143	28.3588	https://www.genecards.org/cgi-bin/carddisp.pl?gene=TNF
MIR183	MicroRNA 183	RNA Gene	17	GC07M129812	28.3392	https://www.genecards.org/cgi-bin/carddisp.pl?gene=MIR183
MIR148A	MicroRNA 148a	RNA Gene	19	GC07M025993	28.1021	https://www.genecards.org/cgi-bin/carddisp.pl?gene=MIR148A
MIR25	MicroRNA 25	RNA Gene	19	GC07M100093	28.092	https://www.genecards.org/cgi-bin/carddisp.pl?gene=MIR25
TP73	Tumor Protein P73	Protein Coding	44	GC01P003652	28.081	https://www.genecards.org/cgi-bin/carddisp.pl?gene=TP73
JUN	Jun Proto-Oncogene, AP-1 Transcription Factor Subunit	Protein Coding	46	GC01M058780	28.06	https://www.genecards.org/cgi-bin/carddisp.pl?gene=JUN
IGF1R	Insulin Like Growth Factor 1 Receptor	Protein Coding	52	GC15P098648	27.8826	https://www.genecards.org/cgi-bin/carddisp.pl?gene=IGF1R
KRT8	Keratin 8	Protein Coding	45	GC12M052897	27.8308	https://www.genecards.org/cgi-bin/carddisp.pl?gene=KRT8
TSC2	TSC Complex Subunit 2	Protein Coding	47	GC16P008040	27.8087	https://www.genecards.org/cgi-bin/carddisp.pl?gene=TSC2
MAPK1	Mitogen-Activated Protein Kinase 1	Protein Coding	50	GC22M021759	27.8073	https://www.genecards.org/cgi-bin/carddisp.pl?gene=MAPK1
MIR191	MicroRNA 191	RNA Gene	21	GC03M050578	27.7906	https://www.genecards.org/cgi-bin/carddisp.pl?gene=MIR191
BCL2L1	BCL2 Like 1	Protein Coding	44	GC20M031664	27.7767	https://www.genecards.org/cgi-bin/carddisp.pl?gene=BCL2L1
KRT18	Keratin 18	Protein Coding	46	GC12P052948	27.7353	https://www.genecards.org/cgi-bin/carddisp.pl?gene=KRT18
TMPRSS2	Transmembrane Serine Protease 2	Protein Coding	43	GC21M041464	27.6752	https://www.genecards.org/cgi-bin/carddisp.pl?gene=TMPRSS2
POLE	DNA Polymerase Epsilon, Catalytic Subunit	Protein Coding	47	GC12M132655	27.6111	https://www.genecards.org/cgi-bin/carddisp.pl?gene=POLE
EZH2	Enhancer Of Zeste 2 Polycomb Repressive Complex 2 Subunit	Protein Coding	51	GC07M148807	27.5259	https://www.genecards.org/cgi-bin/carddisp.pl?gene=EZH2
MIRLET7G	MicroRNA Let-7g	RNA Gene	19	GC03M052268	27.5029	https://www.genecards.org/cgi-bin/carddisp.pl?gene=MIRLET7G
ENO2	Enolase 2	Protein Coding	45	GC12P006913	27.3684	https://www.genecards.org/cgi-bin/carddisp.pl?gene=ENO2
AMACR	Alpha-Methylacyl-CoA Racemase	Protein Coding	43	GC05M033986	27.1867	https://www.genecards.org/cgi-bin/carddisp.pl?gene=AMACR
NCOA4	Nuclear Receptor Coactivator 4	Protein Coding	38	GC10M046005	27.1514	https://www.genecards.org/cgi-bin/carddisp.pl?gene=NCOA4
NFE2L2	NFE2 Like BZIP Transcription Factor 2	Protein Coding	46	GC02M177227	27.1274	https://www.genecards.org/cgi-bin/carddisp.pl?gene=NFE2L2
TFE3	Transcription Factor Binding To IGHM Enhancer 3	Protein Coding	42	GC0XM049028	27.0157	https://www.genecards.org/cgi-bin/carddisp.pl?gene=TFE3
CXCR4	C-X-C Motif Chemokine Receptor 4	Protein Coding	50	GC02M136114	26.9995	https://www.genecards.org/cgi-bin/carddisp.pl?gene=CXCR4
TNFSF10	TNF Superfamily Member 10	Protein Coding	43	GC03M172505	26.9549	https://www.genecards.org/cgi-bin/carddisp.pl?gene=TNFSF10
POLD1	DNA Polymerase Delta 1, Catalytic Subunit	Protein Coding	44	GC19P050385	26.8865	https://www.genecards.org/cgi-bin/carddisp.pl?gene=POLD1
NFKBIA	NFKB Inhibitor Alpha	Protein Coding	48	GC14M035401	26.819	https://www.genecards.org/cgi-bin/carddisp.pl?gene=NFKBIA
SERPINA3	Serpin Family A Member 3	Protein Coding	41	GC14P094612	26.8164	https://www.genecards.org/cgi-bin/carddisp.pl?gene=SERPINA3
ERBB3	Erb-B2 Receptor Tyrosine Kinase 3	Protein Coding	50	GC12P056845	26.796	https://www.genecards.org/cgi-bin/carddisp.pl?gene=ERBB3
FGF2	Fibroblast Growth Factor 2	Protein Coding	44	GC04P122826	26.6801	https://www.genecards.org/cgi-bin/carddisp.pl?gene=FGF2
C11orf65	Chromosome 11 Open Reading Frame 65	Protein Coding	29	GC11M108308	26.6446	https://www.genecards.org/cgi-bin/carddisp.pl?gene=C11orf65
SMARCA4	SWI/SNF Related, Matrix Associated, Actin Dependent Regulator Of Chromatin, Subfamily A, Member 4	Protein Coding	47	GC19P010932	26.6226	https://www.genecards.org/cgi-bin/carddisp.pl?gene=SMARCA4
CAV1	Caveolin 1	Protein Coding	46	GC07P116524	26.5796	https://www.genecards.org/cgi-bin/carddisp.pl?gene=CAV1
RAD50	RAD50 Double Strand Break Repair Protein	Protein Coding	47	GC05P132556	26.5144	https://www.genecards.org/cgi-bin/carddisp.pl?gene=RAD50
CYP1A1	Cytochrome P450 Family 1 Subfamily A Member 1	Protein Coding	45	GC15M074719	26.5053	https://www.genecards.org/cgi-bin/carddisp.pl?gene=CYP1A1
MIR30E	MicroRNA 30e	RNA Gene	21	GC01P040754	26.4411	https://www.genecards.org/cgi-bin/carddisp.pl?gene=MIR30E
CA9	Carbonic Anhydrase 9	Protein Coding	42	GC09P035673	26.4063	https://www.genecards.org/cgi-bin/carddisp.pl?gene=CA9
FGFR1	Fibroblast Growth Factor Receptor 1	Protein Coding	51	GC08M038400	26.382	https://www.genecards.org/cgi-bin/carddisp.pl?gene=FGFR1
PTCH2	Patched 2	Protein Coding	42	GC01M044819	26.345	https://www.genecards.org/cgi-bin/carddisp.pl?gene=PTCH2
MIRLET7D	MicroRNA Let-7d	RNA Gene	21	GC09P094178	26.1938	https://www.genecards.org/cgi-bin/carddisp.pl?gene=MIRLET7D
XRCC1	X-Ray Repair Cross Complementing 1	Protein Coding	42	GC19M043543	26.1322	https://www.genecards.org/cgi-bin/carddisp.pl?gene=XRCC1
IGF1	Insulin Like Growth Factor 1	Protein Coding	47	GC12M102395	26.1315	https://www.genecards.org/cgi-bin/carddisp.pl?gene=IGF1
SPOP	Speckle Type BTB/POZ Protein	Protein Coding	42	GC17M049598	26.0875	https://www.genecards.org/cgi-bin/carddisp.pl?gene=SPOP
MIR483	MicroRNA 483	RNA Gene	18	GC11M002384	26.0742	https://www.genecards.org/cgi-bin/carddisp.pl?gene=MIR483
H19	H19 Imprinted Maternally Expressed Transcript	RNA Gene	27	GC11M001995	26.0531	https://www.genecards.org/cgi-bin/carddisp.pl?gene=H19
NKX3-1	NK3 Homeobox 1	Protein Coding	39	GC08M023678	26.0168	https://www.genecards.org/cgi-bin/carddisp.pl?gene=NKX3-1
CYP19A1	Cytochrome P450 Family 19 Subfamily A Member 1	Protein Coding	47	GC15M051208	25.9963	https://www.genecards.org/cgi-bin/carddisp.pl?gene=CYP19A1
CDKN2B	Cyclin Dependent Kinase Inhibitor 2B	Protein Coding	46	GC09M022002	25.9222	https://www.genecards.org/cgi-bin/carddisp.pl?gene=CDKN2B
AXIN1	Axin 1	Protein Coding	45	GC16M000287	25.9087	https://www.genecards.org/cgi-bin/carddisp.pl?gene=AXIN1
VEGFC	Vascular Endothelial Growth Factor C	Protein Coding	44	GC04M176683	25.698	https://www.genecards.org/cgi-bin/carddisp.pl?gene=VEGFC
RASSF1	Ras Association Domain Family Member 1	Protein Coding	42	GC03M050329	25.6814	https://www.genecards.org/cgi-bin/carddisp.pl?gene=RASSF1
FBXW7	F-Box And WD Repeat Domain Containing 7	Protein Coding	43	GC04M152321	25.6371	https://www.genecards.org/cgi-bin/carddisp.pl?gene=FBXW7
PCGEM1	PCGEM1 Prostate-Specific Transcript	RNA Gene	19	GC02P192749	25.6278	https://www.genecards.org/cgi-bin/carddisp.pl?gene=PCGEM1
CASP9	Caspase 9	Protein Coding	46	GC01M015491	25.4924	https://www.genecards.org/cgi-bin/carddisp.pl?gene=CASP9
ING1	Inhibitor Of Growth Family Member 1	Protein Coding	41	GC13P110712	25.4082	https://www.genecards.org/cgi-bin/carddisp.pl?gene=ING1
HGF	Hepatocyte Growth Factor	Protein Coding	49	GC07M081699	25.405	https://www.genecards.org/cgi-bin/carddisp.pl?gene=HGF
MIR29C	MicroRNA 29c	RNA Gene	18	GC01M207802	25.3194	https://www.genecards.org/cgi-bin/carddisp.pl?gene=MIR29C
TGFA	Transforming Growth Factor Alpha	Protein Coding	43	GC02M070447	25.2804	https://www.genecards.org/cgi-bin/carddisp.pl?gene=TGFA
MIR335	MicroRNA 335	RNA Gene	17	GC07P130496	25.2262	https://www.genecards.org/cgi-bin/carddisp.pl?gene=MIR335
VDR	Vitamin D Receptor	Protein Coding	48	GC12M047841	25.1905	https://www.genecards.org/cgi-bin/carddisp.pl?gene=VDR
IL2	Interleukin 2	Protein Coding	42	GC04M122451	25.0775	https://www.genecards.org/cgi-bin/carddisp.pl?gene=IL2
PLAU	Plasminogen Activator, Urokinase	Protein Coding	48	GC10P073909	25.0213	https://www.genecards.org/cgi-bin/carddisp.pl?gene=PLAU
PMEPA1	Prostate Transmembrane Protein, Androgen Induced 1	Protein Coding	37	GC20M057648	25.0121	https://www.genecards.org/cgi-bin/carddisp.pl?gene=PMEPA1
ERG	ETS Transcription Factor ERG	Protein Coding	43	GC21M038367	24.9709	https://www.genecards.org/cgi-bin/carddisp.pl?gene=ERG
MIR106A	MicroRNA 106a	RNA Gene	18	GC0XM134219	24.9054	https://www.genecards.org/cgi-bin/carddisp.pl?gene=MIR106A
KLK2	Kallikrein Related Peptidase 2	Protein Coding	42	GC19P050861	24.868	https://www.genecards.org/cgi-bin/carddisp.pl?gene=KLK2
PHB1	Prohibitin 1	Protein Coding	35	GC17M049406	24.7988	https://www.genecards.org/cgi-bin/carddisp.pl?gene=PHB1
IGFBP3	Insulin Like Growth Factor Binding Protein 3	Protein Coding	42	GC07M045912	24.7265	https://www.genecards.org/cgi-bin/carddisp.pl?gene=IGFBP3
PCNA	Proliferating Cell Nuclear Antigen	Protein Coding	48	GC20M005114	24.6654	https://www.genecards.org/cgi-bin/carddisp.pl?gene=PCNA
SDHB	Succinate Dehydrogenase Complex Iron Sulfur Subunit B	Protein Coding	46	GC01M017638	24.6363	https://www.genecards.org/cgi-bin/carddisp.pl?gene=SDHB
ASPSCR1	ASPSCR1 Tether For SLC2A4, UBX Domain Containing	Protein Coding	39	GC17P081976	24.6346	https://www.genecards.org/cgi-bin/carddisp.pl?gene=ASPSCR1
PARP1	Poly(ADP-Ribose) Polymerase 1	Protein Coding	47	GC01M226360	24.6164	https://www.genecards.org/cgi-bin/carddisp.pl?gene=PARP1
MIR214	MicroRNA 214	RNA Gene	20	GC01M172234	24.6041	https://www.genecards.org/cgi-bin/carddisp.pl?gene=MIR214
FLT4	Fms Related Receptor Tyrosine Kinase 4	Protein Coding	49	GC05M180607	24.5694	https://www.genecards.org/cgi-bin/carddisp.pl?gene=FLT4
MMP14	Matrix Metallopeptidase 14	Protein Coding	48	GC14P029125	24.5572	https://www.genecards.org/cgi-bin/carddisp.pl?gene=MMP14
GRP	Gastrin Releasing Peptide	Protein Coding	39	GC18P059220	24.538	https://www.genecards.org/cgi-bin/carddisp.pl?gene=GRP
MIRLET7B	MicroRNA Let-7b	RNA Gene	20	GC22P046119	24.4802	https://www.genecards.org/cgi-bin/carddisp.pl?gene=MIRLET7B
MIR181B1	MicroRNA 181b-1	RNA Gene	19	GC01M198858	24.4597	https://www.genecards.org/cgi-bin/carddisp.pl?gene=MIR181B1
IL10	Interleukin 10	Protein Coding	44	GC01M206767	24.4595	https://www.genecards.org/cgi-bin/carddisp.pl?gene=IL10
NME1	NME/NM23 Nucleoside Diphosphate Kinase 1	Protein Coding	44	GC17P051154	24.3675	https://www.genecards.org/cgi-bin/carddisp.pl?gene=NME1
RAD51L3-RFFL	RAD51L3-RFFL Readthrough	RNA Gene	9	GC17M035009	24.3607	https://www.genecards.org/cgi-bin/carddisp.pl?gene=RAD51L3-RFFL
HULC	Hepatocellular Carcinoma Up-Regulated Long Non-Coding RNA	RNA Gene	21	GC06P008438	24.35	https://www.genecards.org/cgi-bin/carddisp.pl?gene=HULC
MIR122	MicroRNA 122	RNA Gene	21	GC18P058451	24.2133	https://www.genecards.org/cgi-bin/carddisp.pl?gene=MIR122
MALAT1	Metastasis Associated Lung Adenocarcinoma Transcript 1	RNA Gene	23	GC11P068100	24.1563	https://www.genecards.org/cgi-bin/carddisp.pl?gene=MALAT1
FLT1	Fms Related Receptor Tyrosine Kinase 1	Protein Coding	48	GC13M028300	24.1477	https://www.genecards.org/cgi-bin/carddisp.pl?gene=FLT1
CREBBP	CREB Binding Protein	Protein Coding	50	GC16M005641	24.1412	https://www.genecards.org/cgi-bin/carddisp.pl?gene=CREBBP
SPDEF	SAM Pointed Domain Containing ETS Transcription Factor	Protein Coding	38	GC06M056644	24.0954	https://www.genecards.org/cgi-bin/carddisp.pl?gene=SPDEF
PDGFRL	Platelet Derived Growth Factor Receptor Like	Protein Coding	40	GC08P017576	23.9946	https://www.genecards.org/cgi-bin/carddisp.pl?gene=PDGFRL
PIK3R1	Phosphoinositide-3-Kinase Regulatory Subunit 1	Protein Coding	48	GC05P068215	23.9502	https://www.genecards.org/cgi-bin/carddisp.pl?gene=PIK3R1
FH	Fumarate Hydratase	Protein Coding	44	GC01M241499	23.8924	https://www.genecards.org/cgi-bin/carddisp.pl?gene=FH
PRNCR1	Prostate Cancer Associated Non-Coding RNA 1	RNA Gene	13	GC08P127079	23.884	https://www.genecards.org/cgi-bin/carddisp.pl?gene=PRNCR1
KRT19	Keratin 19	Protein Coding	43	GC17M041523	23.8834	https://www.genecards.org/cgi-bin/carddisp.pl?gene=KRT19
MAPK8	Mitogen-Activated Protein Kinase 8	Protein Coding	47	GC10P048306	23.8741	https://www.genecards.org/cgi-bin/carddisp.pl?gene=MAPK8
MIR199B	MicroRNA 199b	RNA Gene	19	GC09M128244	23.8287	https://www.genecards.org/cgi-bin/carddisp.pl?gene=MIR199B
KRT20	Keratin 20	Protein Coding	39	GC17M040875	23.8119	https://www.genecards.org/cgi-bin/carddisp.pl?gene=KRT20
CYP17A1	Cytochrome P450 Family 17 Subfamily A Member 1	Protein Coding	47	GC10M102830	23.8105	https://www.genecards.org/cgi-bin/carddisp.pl?gene=CYP17A1
MSMP	Microseminoprotein, Prostate Associated	Protein Coding	27	GC09M035753	23.7594	https://www.genecards.org/cgi-bin/carddisp.pl?gene=MSMP
MIR98	MicroRNA 98	RNA Gene	17	GC0XM053614	23.74	https://www.genecards.org/cgi-bin/carddisp.pl?gene=MIR98
MIR373	MicroRNA 373	RNA Gene	19	GC19P060510	23.7389	https://www.genecards.org/cgi-bin/carddisp.pl?gene=MIR373
MIR34B	MicroRNA 34b	RNA Gene	21	GC11P111546	23.5548	https://www.genecards.org/cgi-bin/carddisp.pl?gene=MIR34B
TWIST1	Twist Family BHLH Transcription Factor 1	Protein Coding	44	GC07M019020	23.5418	https://www.genecards.org/cgi-bin/carddisp.pl?gene=TWIST1
FN1	Fibronectin 1	Protein Coding	48	GC02M215360	23.4476	https://www.genecards.org/cgi-bin/carddisp.pl?gene=FN1
ITGB1	Integrin Subunit Beta 1	Protein Coding	47	GC10M032916	23.3685	https://www.genecards.org/cgi-bin/carddisp.pl?gene=ITGB1
LGALS3	Galectin 3	Protein Coding	42	GC14P055124	23.3404	https://www.genecards.org/cgi-bin/carddisp.pl?gene=LGALS3
MST1R	Macrophage Stimulating 1 Receptor	Protein Coding	47	GC03M050642	23.333	https://www.genecards.org/cgi-bin/carddisp.pl?gene=MST1R
BMP6	Bone Morphogenetic Protein 6	Protein Coding	41	GC06P007726	23.3041	https://www.genecards.org/cgi-bin/carddisp.pl?gene=BMP6
MMP7	Matrix Metallopeptidase 7	Protein Coding	46	GC11M102425	23.2696	https://www.genecards.org/cgi-bin/carddisp.pl?gene=MMP7
XRCC3	X-Ray Repair Cross Complementing 3	Protein Coding	40	GC14M103697	23.237	https://www.genecards.org/cgi-bin/carddisp.pl?gene=XRCC3
MLH3	MutL Homolog 3	Protein Coding	40	GC14M075013	23.2194	https://www.genecards.org/cgi-bin/carddisp.pl?gene=MLH3
RHOA	Ras Homolog Family Member A	Protein Coding	45	GC03M049359	23.1978	https://www.genecards.org/cgi-bin/carddisp.pl?gene=RHOA
RASA1	RAS P21 Protein Activator 1	Protein Coding	44	GC05P087267	23.1581	https://www.genecards.org/cgi-bin/carddisp.pl?gene=RASA1
PAX8	Paired Box 8	Protein Coding	44	GC02M113215	23.1029	https://www.genecards.org/cgi-bin/carddisp.pl?gene=PAX8
MSH3	MutS Homolog 3	Protein Coding	42	GC05P080654	22.9361	https://www.genecards.org/cgi-bin/carddisp.pl?gene=MSH3
MIR146B	MicroRNA 146b	RNA Gene	19	GC10P102436	22.9295	https://www.genecards.org/cgi-bin/carddisp.pl?gene=MIR146B
RARB	Retinoic Acid Receptor Beta	Protein Coding	48	GC03P024830	22.878	https://www.genecards.org/cgi-bin/carddisp.pl?gene=RARB
SLC45A3	Solute Carrier Family 45 Member 3	Protein Coding	37	GC01M205626	22.8578	https://www.genecards.org/cgi-bin/carddisp.pl?gene=SLC45A3
HOTAIR	HOX Transcript Antisense RNA	RNA Gene	25	GC12M053962	22.8444	https://www.genecards.org/cgi-bin/carddisp.pl?gene=HOTAIR
RAC1	Rac Family Small GTPase 1	Protein Coding	47	GC07P006377	22.8003	https://www.genecards.org/cgi-bin/carddisp.pl?gene=RAC1
FOXE1	Forkhead Box E1	Protein Coding	41	GC09P097853	22.8001	https://www.genecards.org/cgi-bin/carddisp.pl?gene=FOXE1
VIM	Vimentin	Protein Coding	47	GC10P017227	22.7498	https://www.genecards.org/cgi-bin/carddisp.pl?gene=VIM
MME	Membrane Metalloendopeptidase	Protein Coding	47	GC03P155024	22.7306	https://www.genecards.org/cgi-bin/carddisp.pl?gene=MME
MIR10A	MicroRNA 10a	RNA Gene	21	GC17M048579	22.7218	https://www.genecards.org/cgi-bin/carddisp.pl?gene=MIR10A
CCNB1	Cyclin B1	Protein Coding	44	GC05P069167	22.6857	https://www.genecards.org/cgi-bin/carddisp.pl?gene=CCNB1
MIR204	MicroRNA 204	RNA Gene	21	GC09M070809	22.6308	https://www.genecards.org/cgi-bin/carddisp.pl?gene=MIR204
STAT1	Signal Transducer And Activator Of Transcription 1	Protein Coding	50	GC02M190908	22.618	https://www.genecards.org/cgi-bin/carddisp.pl?gene=STAT1
MAPK3	Mitogen-Activated Protein Kinase 3	Protein Coding	47	GC16M034315	22.6034	https://www.genecards.org/cgi-bin/carddisp.pl?gene=MAPK3
SPP1	Secreted Phosphoprotein 1	Protein Coding	43	GC04P087975	22.5782	https://www.genecards.org/cgi-bin/carddisp.pl?gene=SPP1
WWOX	WW Domain Containing Oxidoreductase	Protein Coding	45	GC16P078099	22.5633	https://www.genecards.org/cgi-bin/carddisp.pl?gene=WWOX
SRD5A1	Steroid 5 Alpha-Reductase 1	Protein Coding	43	GC05P006633	22.5533	https://www.genecards.org/cgi-bin/carddisp.pl?gene=SRD5A1
CDK2	Cyclin Dependent Kinase 2	Protein Coding	49	GC12P055966	22.5468	https://www.genecards.org/cgi-bin/carddisp.pl?gene=CDK2
SOD2	Superoxide Dismutase 2	Protein Coding	48	GC06M159669	22.5183	https://www.genecards.org/cgi-bin/carddisp.pl?gene=SOD2
MIRLET7A1	MicroRNA Let-7a-1	RNA Gene	21	GC09P094175	22.4227	https://www.genecards.org/cgi-bin/carddisp.pl?gene=MIRLET7A1
TERC	Telomerase RNA Component	RNA Gene	27	GC03M169765	22.4093	https://www.genecards.org/cgi-bin/carddisp.pl?gene=TERC
MTUS1	Microtubule Associated Scaffold Protein 1	Protein Coding	35	GC08M017643	22.3932	https://www.genecards.org/cgi-bin/carddisp.pl?gene=MTUS1
SP1	Sp1 Transcription Factor	Protein Coding	42	GC12P053380	22.3639	https://www.genecards.org/cgi-bin/carddisp.pl?gene=SP1
PTHLH	Parathyroid Hormone Like Hormone	Protein Coding	43	GC12M027959	22.3605	https://www.genecards.org/cgi-bin/carddisp.pl?gene=PTHLH
GREM1	Gremlin 1, DAN Family BMP Antagonist	Protein Coding	41	GC15P035541	22.3154	https://www.genecards.org/cgi-bin/carddisp.pl?gene=GREM1
PLAUR	Plasminogen Activator, Urokinase Receptor	Protein Coding	42	GC19M043646	22.2968	https://www.genecards.org/cgi-bin/carddisp.pl?gene=PLAUR
TFEB	Transcription Factor EB	Protein Coding	40	GC06M056729	22.2697	https://www.genecards.org/cgi-bin/carddisp.pl?gene=TFEB
SNAI1	Snail Family Transcriptional Repressor 1	Protein Coding	42	GC20P049982	22.2569	https://www.genecards.org/cgi-bin/carddisp.pl?gene=SNAI1
PCAT29	Prostate Cancer Associated Transcript 29	RNA Gene	14	GC15P088016	22.2151	https://www.genecards.org/cgi-bin/carddisp.pl?gene=PCAT29
ERCC1	ERCC Excision Repair 1, Endonuclease Non-Catalytic Subunit	Protein Coding	43	GC19M057120	22.2041	https://www.genecards.org/cgi-bin/carddisp.pl?gene=ERCC1
IRF1	Interferon Regulatory Factor 1	Protein Coding	45	GC05M132440	22.1918	https://www.genecards.org/cgi-bin/carddisp.pl?gene=IRF1
TIMP2	TIMP Metallopeptidase Inhibitor 2	Protein Coding	42	GC17M078852	22.1465	https://www.genecards.org/cgi-bin/carddisp.pl?gene=TIMP2
PTK2	Protein Tyrosine Kinase 2	Protein Coding	45	GC08M140657	22.146	https://www.genecards.org/cgi-bin/carddisp.pl?gene=PTK2
SERPINB5	Serpin Family B Member 5	Protein Coding	40	GC18P063476	22.1346	https://www.genecards.org/cgi-bin/carddisp.pl?gene=SERPINB5
RAF1	Raf-1 Proto-Oncogene, Serine/Threonine Kinase	Protein Coding	51	GC03M012583	22.1161	https://www.genecards.org/cgi-bin/carddisp.pl?gene=RAF1
IFI27	Interferon Alpha Inducible Protein 27	Protein Coding	37	GC14P094104	22.0723	https://www.genecards.org/cgi-bin/carddisp.pl?gene=IFI27
SOX2	SRY-Box Transcription Factor 2	Protein Coding	44	GC03P181711	22.0077	https://www.genecards.org/cgi-bin/carddisp.pl?gene=SOX2
CLU	Clusterin	Protein Coding	43	GC08M027596	21.967	https://www.genecards.org/cgi-bin/carddisp.pl?gene=CLU
CDH2	Cadherin 2	Protein Coding	50	GC18M027950	21.9544	https://www.genecards.org/cgi-bin/carddisp.pl?gene=CDH2
SST	Somatostatin	Protein Coding	40	GC03M187668	21.9196	https://www.genecards.org/cgi-bin/carddisp.pl?gene=SST
PMS1	PMS1 Homolog 1, Mismatch Repair System Component	Protein Coding	40	GC02P189784	21.8884	https://www.genecards.org/cgi-bin/carddisp.pl?gene=PMS1
CYCS	Cytochrome C, Somatic	Protein Coding	46	GC07M025118	21.8826	https://www.genecards.org/cgi-bin/carddisp.pl?gene=CYCS
ST14	ST14 Transmembrane Serine Protease Matriptase	Protein Coding	44	GC11P130159	21.8759	https://www.genecards.org/cgi-bin/carddisp.pl?gene=ST14
CDKN2B-AS1	CDKN2B Antisense RNA 1	RNA Gene	21	GC09P021994	21.8533	https://www.genecards.org/cgi-bin/carddisp.pl?gene=CDKN2B-AS1
XRCC2	X-Ray Repair Cross Complementing 2	Protein Coding	40	GC07M152644	21.821	https://www.genecards.org/cgi-bin/carddisp.pl?gene=XRCC2
CLDN7	Claudin 7	Protein Coding	39	GC17M007259	21.8018	https://www.genecards.org/cgi-bin/carddisp.pl?gene=CLDN7
CDH3	Cadherin 3	Protein Coding	45	GC16P068637	21.793	https://www.genecards.org/cgi-bin/carddisp.pl?gene=CDH3
CEACAM5	CEA Cell Adhesion Molecule 5	Protein Coding	40	GC19P045093	21.7855	https://www.genecards.org/cgi-bin/carddisp.pl?gene=CEACAM5
SMAD2	SMAD Family Member 2	Protein Coding	46	GC18M047809	21.7621	https://www.genecards.org/cgi-bin/carddisp.pl?gene=SMAD2
PCAT7	Prostate Cancer Associated Transcript 7	RNA Gene	11	GC09P094555	21.7506	https://www.genecards.org/cgi-bin/carddisp.pl?gene=PCAT7
FANCC	FA Complementation Group C	Protein Coding	45	GC09M095099	21.7308	https://www.genecards.org/cgi-bin/carddisp.pl?gene=FANCC
MIR196A2	MicroRNA 196a-2	RNA Gene	21	GC12P054762	21.7231	https://www.genecards.org/cgi-bin/carddisp.pl?gene=MIR196A2
HSP90AA1	Heat Shock Protein 90 Alpha Family Class A Member 1	Protein Coding	45	GC14M102080	21.6765	https://www.genecards.org/cgi-bin/carddisp.pl?gene=HSP90AA1
ERCC6	ERCC Excision Repair 6, Chromatin Remodeling Factor	Protein Coding	43	GC10M049454	21.5508	https://www.genecards.org/cgi-bin/carddisp.pl?gene=ERCC6
CFLAR	CASP8 And FADD Like Apoptosis Regulator	Protein Coding	43	GC02P201117	21.5165	https://www.genecards.org/cgi-bin/carddisp.pl?gene=CFLAR
MAPK14	Mitogen-Activated Protein Kinase 14	Protein Coding	49	GC06P070283	21.5005	https://www.genecards.org/cgi-bin/carddisp.pl?gene=MAPK14
CXCL12	C-X-C Motif Chemokine Ligand 12	Protein Coding	43	GC10M044294	21.4766	https://www.genecards.org/cgi-bin/carddisp.pl?gene=CXCL12
CD82	CD82 Molecule	Protein Coding	40	GC11P044586	21.4675	https://www.genecards.org/cgi-bin/carddisp.pl?gene=CD82
BMPR1A	Bone Morphogenetic Protein Receptor Type 1A	Protein Coding	48	GC10P088502	21.4366	https://www.genecards.org/cgi-bin/carddisp.pl?gene=BMPR1A
SUFU	SUFU Negative Regulator Of Hedgehog Signaling	Protein Coding	40	GC10P102503	21.4135	https://www.genecards.org/cgi-bin/carddisp.pl?gene=SUFU
MIR486-1	MicroRNA 486-1	RNA Gene	17	GC08M041660	21.3508	https://www.genecards.org/cgi-bin/carddisp.pl?gene=MIR486-1
CCNA2	Cyclin A2	Protein Coding	42	GC04M121816	21.3357	https://www.genecards.org/cgi-bin/carddisp.pl?gene=CCNA2
MIR296	MicroRNA 296	RNA Gene	17	GC20M058817	21.3308	https://www.genecards.org/cgi-bin/carddisp.pl?gene=MIR296
FOXA1	Forkhead Box A1	Protein Coding	41	GC14M037589	21.3105	https://www.genecards.org/cgi-bin/carddisp.pl?gene=FOXA1
E2F1	E2F Transcription Factor 1	Protein Coding	42	GC20M033675	21.2568	https://www.genecards.org/cgi-bin/carddisp.pl?gene=E2F1
RHBDF2	Rhomboid 5 Homolog 2	Protein Coding	40	GC17M076470	21.2246	https://www.genecards.org/cgi-bin/carddisp.pl?gene=RHBDF2
SNAI2	Snail Family Transcriptional Repressor 2	Protein Coding	42	GC08M048917	21.2233	https://www.genecards.org/cgi-bin/carddisp.pl?gene=SNAI2
ERCC2	ERCC Excision Repair 2, TFIIH Core Complex Helicase Subunit	Protein Coding	46	GC19M045349	21.2011	https://www.genecards.org/cgi-bin/carddisp.pl?gene=ERCC2
AXIN2	Axin 2	Protein Coding	47	GC17M065528	21.1973	https://www.genecards.org/cgi-bin/carddisp.pl?gene=AXIN2
SLC22A18	Solute Carrier Family 22 Member 18	Protein Coding	41	GC11P002899	21.1668	https://www.genecards.org/cgi-bin/carddisp.pl?gene=SLC22A18
ITGA6	Integrin Subunit Alpha 6	Protein Coding	47	GC02P172427	21.1575	https://www.genecards.org/cgi-bin/carddisp.pl?gene=ITGA6
DNMT1	DNA Methyltransferase 1	Protein Coding	48	GC19M010133	21.1328	https://www.genecards.org/cgi-bin/carddisp.pl?gene=DNMT1
SFPQ	Splicing Factor Proline And Glutamine Rich	Protein Coding	42	GC01M035176	21.1179	https://www.genecards.org/cgi-bin/carddisp.pl?gene=SFPQ
KLLN	Killin, P53 Regulated DNA Replication Inhibitor	Protein Coding	28	GC10M087860	21.1122	https://www.genecards.org/cgi-bin/carddisp.pl?gene=KLLN
SCHLAP1	SWI/SNF Complex Antagonist Associated With Prostate Cancer 1	RNA Gene	13	GC02P180511	21.1114	https://www.genecards.org/cgi-bin/carddisp.pl?gene=SCHLAP1
ARID1A	AT-Rich Interaction Domain 1A	Protein Coding	42	GC01P026693	21.0895	https://www.genecards.org/cgi-bin/carddisp.pl?gene=ARID1A
PDGFRB	Platelet Derived Growth Factor Receptor Beta	Protein Coding	51	GC05M150113	21.0762	https://www.genecards.org/cgi-bin/carddisp.pl?gene=PDGFRB
TGFBR1	Transforming Growth Factor Beta Receptor 1	Protein Coding	50	GC09P099104	20.9967	https://www.genecards.org/cgi-bin/carddisp.pl?gene=TGFBR1
MIR133B	MicroRNA 133b	RNA Gene	21	GC06P052148	20.9946	https://www.genecards.org/cgi-bin/carddisp.pl?gene=MIR133B
MCL1	MCL1 Apoptosis Regulator, BCL2 Family Member	Protein Coding	44	GC01M150561	20.9648	https://www.genecards.org/cgi-bin/carddisp.pl?gene=MCL1
PCOTH	Prostate And Testis Expressed Opposite C1QTNF9B And MIPEP	RNA Gene	21	GC13P023889	20.9581	https://www.genecards.org/cgi-bin/carddisp.pl?gene=PCOTH
MEG3	Maternally Expressed 3	RNA Gene	29	GC14P108151	20.9473	https://www.genecards.org/cgi-bin/carddisp.pl?gene=MEG3
GDF15	Growth Differentiation Factor 15	Protein Coding	39	GC19P031561	20.93	https://www.genecards.org/cgi-bin/carddisp.pl?gene=GDF15
NONO	Non-POU Domain Containing Octamer Binding	Protein Coding	43	GC0XP071255	20.9033	https://www.genecards.org/cgi-bin/carddisp.pl?gene=NONO
PIK3CG	Phosphatidylinositol-4,5-Bisphosphate 3-Kinase Catalytic Subunit Gamma	Protein Coding	46	GC07P106865	20.8251	https://www.genecards.org/cgi-bin/carddisp.pl?gene=PIK3CG
TIMP3	TIMP Metallopeptidase Inhibitor 3	Protein Coding	43	GC22P032800	20.8187	https://www.genecards.org/cgi-bin/carddisp.pl?gene=TIMP3
PVT1	Pvt1 Oncogene	RNA Gene	24	GC08P127841	20.7845	https://www.genecards.org/cgi-bin/carddisp.pl?gene=PVT1
MIR137	MicroRNA 137	RNA Gene	18	GC01M098046	20.7245	https://www.genecards.org/cgi-bin/carddisp.pl?gene=MIR137
THBS1	Thrombospondin 1	Protein Coding	42	GC15P039581	20.555	https://www.genecards.org/cgi-bin/carddisp.pl?gene=THBS1
ENG	Endoglin	Protein Coding	44	GC09M127815	20.4918	https://www.genecards.org/cgi-bin/carddisp.pl?gene=ENG
SMARCB1	SWI/SNF Related, Matrix Associated, Actin Dependent Regulator Of Chromatin, Subfamily B, Member 1	Protein Coding	43	GC22P023786	20.4591	https://www.genecards.org/cgi-bin/carddisp.pl?gene=SMARCB1
XIAP	X-Linked Inhibitor Of Apoptosis	Protein Coding	47	GC0XP123859	20.4309	https://www.genecards.org/cgi-bin/carddisp.pl?gene=XIAP
ING3	Inhibitor Of Growth Family Member 3	Protein Coding	38	GC07P120950	20.4023	https://www.genecards.org/cgi-bin/carddisp.pl?gene=ING3
NTRK3	Neurotrophic Receptor Tyrosine Kinase 3	Protein Coding	49	GC15M087859	20.3254	https://www.genecards.org/cgi-bin/carddisp.pl?gene=NTRK3
GLI1	GLI Family Zinc Finger 1	Protein Coding	45	GC12P057460	20.3218	https://www.genecards.org/cgi-bin/carddisp.pl?gene=GLI1
SOX9	SRY-Box Transcription Factor 9	Protein Coding	45	GC17P072121	20.2516	https://www.genecards.org/cgi-bin/carddisp.pl?gene=SOX9
DNMT3B	DNA Methyltransferase 3 Beta	Protein Coding	48	GC20P032762	20.2385	https://www.genecards.org/cgi-bin/carddisp.pl?gene=DNMT3B
ANXA2	Annexin A2	Protein Coding	46	GC15M060347	20.2129	https://www.genecards.org/cgi-bin/carddisp.pl?gene=ANXA2
CCNH	Cyclin H	Protein Coding	43	GC05M087311	20.1868	https://www.genecards.org/cgi-bin/carddisp.pl?gene=CCNH
MIR185	MicroRNA 185	RNA Gene	21	GC22P030369	20.1388	https://www.genecards.org/cgi-bin/carddisp.pl?gene=MIR185
HSPBAP1	HSPB1 Associated Protein 1	Protein Coding	34	GC03M122739	20.0835	https://www.genecards.org/cgi-bin/carddisp.pl?gene=HSPBAP1
MIR197	MicroRNA 197	RNA Gene	18	GC01P109549	20.0538	https://www.genecards.org/cgi-bin/carddisp.pl?gene=MIR197
KRT14	Keratin 14	Protein Coding	45	GC17M041582	20.0465	https://www.genecards.org/cgi-bin/carddisp.pl?gene=KRT14
UCA1	Urothelial Cancer Associated 1	RNA Gene	22	GC19P015828	20.0018	https://www.genecards.org/cgi-bin/carddisp.pl?gene=UCA1
MIR199A1	MicroRNA 199a-1	RNA Gene	18	GC19M010817	19.9944	https://www.genecards.org/cgi-bin/carddisp.pl?gene=MIR199A1
CDK1	Cyclin Dependent Kinase 1	Protein Coding	43	GC10P060772	19.9663	https://www.genecards.org/cgi-bin/carddisp.pl?gene=CDK1
BMP2	Bone Morphogenetic Protein 2	Protein Coding	44	GC20P006696	19.9651	https://www.genecards.org/cgi-bin/carddisp.pl?gene=BMP2
MINPP1	Multiple Inositol-Polyphosphate Phosphatase 1	Protein Coding	43	GC10P087504	19.9276	https://www.genecards.org/cgi-bin/carddisp.pl?gene=MINPP1
MIR193A	MicroRNA 193a	RNA Gene	18	GC17P031559	19.8727	https://www.genecards.org/cgi-bin/carddisp.pl?gene=MIR193A
SKP2	S-Phase Kinase Associated Protein 2	Protein Coding	42	GC05P036151	19.8694	https://www.genecards.org/cgi-bin/carddisp.pl?gene=SKP2
ABCG2	ATP Binding Cassette Subfamily G Member 2 (Junior Blood Group)	Protein Coding	48	GC04M088090	19.8601	https://www.genecards.org/cgi-bin/carddisp.pl?gene=ABCG2
IL4	Interleukin 4	Protein Coding	43	GC05P132673	19.8587	https://www.genecards.org/cgi-bin/carddisp.pl?gene=IL4
BMI1	BMI1 Proto-Oncogene, Polycomb Ring Finger	Protein Coding	42	GC10P022326	19.8586	https://www.genecards.org/cgi-bin/carddisp.pl?gene=BMI1
POU5F1	POU Class 5 Homeobox 1	Protein Coding	44	GC06M056454	19.8568	https://www.genecards.org/cgi-bin/carddisp.pl?gene=POU5F1
ZEB1	Zinc Finger E-Box Binding Homeobox 1	Protein Coding	46	GC10P031318	19.8276	https://www.genecards.org/cgi-bin/carddisp.pl?gene=ZEB1
MIR499A	MicroRNA 499a	RNA Gene	21	GC20P034990	19.8262	https://www.genecards.org/cgi-bin/carddisp.pl?gene=MIR499A
RELA	RELA Proto-Oncogene, NF-KB Subunit	Protein Coding	48	GC11M065653	19.8191	https://www.genecards.org/cgi-bin/carddisp.pl?gene=RELA
EPHA2	EPH Receptor A2	Protein Coding	50	GC01M016124	19.7809	https://www.genecards.org/cgi-bin/carddisp.pl?gene=EPHA2
BRD4	Bromodomain Containing 4	Protein Coding	45	GC19M015236	19.7768	https://www.genecards.org/cgi-bin/carddisp.pl?gene=BRD4
FOXO3	Forkhead Box O3	Protein Coding	42	GC06P108559	19.7615	https://www.genecards.org/cgi-bin/carddisp.pl?gene=FOXO3
CLTC	Clathrin Heavy Chain	Protein Coding	44	GC17P059619	19.7521	https://www.genecards.org/cgi-bin/carddisp.pl?gene=CLTC
LZTS1	Leucine Zipper Tumor Suppressor 1	Protein Coding	37	GC08M020246	19.7129	https://www.genecards.org/cgi-bin/carddisp.pl?gene=LZTS1
HSPB1	Heat Shock Protein Family B (Small) Member 1	Protein Coding	49	GC07P076302	19.7058	https://www.genecards.org/cgi-bin/carddisp.pl?gene=HSPB1
DDR2	Discoidin Domain Receptor Tyrosine Kinase 2	Protein Coding	48	GC01P162631	19.6773	https://www.genecards.org/cgi-bin/carddisp.pl?gene=DDR2
SFRP1	Secreted Frizzled Related Protein 1	Protein Coding	40	GC08M041262	19.6695	https://www.genecards.org/cgi-bin/carddisp.pl?gene=SFRP1
FOS	Fos Proto-Oncogene, AP-1 Transcription Factor Subunit	Protein Coding	48	GC14P075278	19.6593	https://www.genecards.org/cgi-bin/carddisp.pl?gene=FOS
MIR429	MicroRNA 429	RNA Gene	19	GC01P002925	19.6268	https://www.genecards.org/cgi-bin/carddisp.pl?gene=MIR429
KLK4	Kallikrein Related Peptidase 4	Protein Coding	40	GC19M057542	19.5988	https://www.genecards.org/cgi-bin/carddisp.pl?gene=KLK4
DLC1	DLC1 Rho GTPase Activating Protein	Protein Coding	44	GC08M013083	19.584	https://www.genecards.org/cgi-bin/carddisp.pl?gene=DLC1
MIR451A	MicroRNA 451a	RNA Gene	18	GC17M028861	19.5573	https://www.genecards.org/cgi-bin/carddisp.pl?gene=MIR451A
PCAT4	Prostate Cancer Associated Transcript 4	RNA Gene	21	GC04P079827	19.4875	https://www.genecards.org/cgi-bin/carddisp.pl?gene=PCAT4
CDK6	Cyclin Dependent Kinase 6	Protein Coding	51	GC07M092604	19.4837	https://www.genecards.org/cgi-bin/carddisp.pl?gene=CDK6
GAS5	Growth Arrest Specific 5	RNA Gene	23	GC01M173947	19.4739	https://www.genecards.org/cgi-bin/carddisp.pl?gene=GAS5
PROM1	Prominin 1	Protein Coding	43	GC04M015965	19.4511	https://www.genecards.org/cgi-bin/carddisp.pl?gene=PROM1
SMAD3	SMAD Family Member 3	Protein Coding	47	GC15P067063	19.4345	https://www.genecards.org/cgi-bin/carddisp.pl?gene=SMAD3
MIR372	MicroRNA 372	RNA Gene	16	GC19P060509	19.4295	https://www.genecards.org/cgi-bin/carddisp.pl?gene=MIR372
KDM4C	Lysine Demethylase 4C	Protein Coding	39	GC09P006720	19.4213	https://www.genecards.org/cgi-bin/carddisp.pl?gene=KDM4C
EGR1	Early Growth Response 1	Protein Coding	41	GC05P138465	19.4174	https://www.genecards.org/cgi-bin/carddisp.pl?gene=EGR1
ERBB4	Erb-B2 Receptor Tyrosine Kinase 4	Protein Coding	52	GC02M211375	19.415	https://www.genecards.org/cgi-bin/carddisp.pl?gene=ERBB4
ROS1	ROS Proto-Oncogene 1, Receptor Tyrosine Kinase	Protein Coding	44	GC06M117287	19.4092	https://www.genecards.org/cgi-bin/carddisp.pl?gene=ROS1
NQO1	NAD(P)H Quinone Dehydrogenase 1	Protein Coding	46	GC16M069706	19.3302	https://www.genecards.org/cgi-bin/carddisp.pl?gene=NQO1
CYP1B1	Cytochrome P450 Family 1 Subfamily B Member 1	Protein Coding	46	GC02M038066	19.3002	https://www.genecards.org/cgi-bin/carddisp.pl?gene=CYP1B1
PAGE4	PAGE Family Member 4	Protein Coding	31	GC0XP049829	19.294	https://www.genecards.org/cgi-bin/carddisp.pl?gene=PAGE4
GNAS	GNAS Complex Locus	Protein Coding	48	GC20P058839	19.2108	https://www.genecards.org/cgi-bin/carddisp.pl?gene=GNAS
CD24	CD24 Molecule	Protein Coding	33	GC06M106969	19.2036	https://www.genecards.org/cgi-bin/carddisp.pl?gene=CD24
MYCN	MYCN Proto-Oncogene, BHLH Transcription Factor	Protein Coding	44	GC02P015949	19.1784	https://www.genecards.org/cgi-bin/carddisp.pl?gene=MYCN
PRKN	Parkin RBR E3 Ubiquitin Protein Ligase	Protein Coding	37	GC06M161348	19.1766	https://www.genecards.org/cgi-bin/carddisp.pl?gene=PRKN
MIR30A	MicroRNA 30a	RNA Gene	19	GC06M071403	19.1197	https://www.genecards.org/cgi-bin/carddisp.pl?gene=MIR30A
ANXA5	Annexin A5	Protein Coding	44	GC04M121667	19.1165	https://www.genecards.org/cgi-bin/carddisp.pl?gene=ANXA5
DAB2IP	DAB2 Interacting Protein	Protein Coding	38	GC09P121566	19.1136	https://www.genecards.org/cgi-bin/carddisp.pl?gene=DAB2IP
MIR320A	MicroRNA 320a	RNA Gene	19	GC08M022256	19.0932	https://www.genecards.org/cgi-bin/carddisp.pl?gene=MIR320A
AREG	Amphiregulin	Protein Coding	40	GC04P074445	19.0109	https://www.genecards.org/cgi-bin/carddisp.pl?gene=AREG
IDH1	Isocitrate Dehydrogenase (NADP(+)) 1	Protein Coding	50	GC02M208236	18.9983	https://www.genecards.org/cgi-bin/carddisp.pl?gene=IDH1
SHH	Sonic Hedgehog Signaling Molecule	Protein Coding	47	GC07M155799	18.9901	https://www.genecards.org/cgi-bin/carddisp.pl?gene=SHH
AFP	Alpha Fetoprotein	Protein Coding	43	GC04P073431	18.9862	https://www.genecards.org/cgi-bin/carddisp.pl?gene=AFP
CCL2	C-C Motif Chemokine Ligand 2	Protein Coding	46	GC17P034255	18.9639	https://www.genecards.org/cgi-bin/carddisp.pl?gene=CCL2
MYB	MYB Proto-Oncogene, Transcription Factor	Protein Coding	48	GC06P135180	18.9579	https://www.genecards.org/cgi-bin/carddisp.pl?gene=MYB
MIR24-2	MicroRNA 24-2	RNA Gene	18	GC19M014292	18.9511	https://www.genecards.org/cgi-bin/carddisp.pl?gene=MIR24-2
JAK2	Janus Kinase 2	Protein Coding	50	GC09P004985	18.949	https://www.genecards.org/cgi-bin/carddisp.pl?gene=JAK2
MIR150	MicroRNA 150	RNA Gene	21	GC19M049500	18.9219	https://www.genecards.org/cgi-bin/carddisp.pl?gene=MIR150
TGM4	Transglutaminase 4	Protein Coding	38	GC03P044874	18.9172	https://www.genecards.org/cgi-bin/carddisp.pl?gene=TGM4
SDHD	Succinate Dehydrogenase Complex Subunit D	Protein Coding	42	GC11P112087	18.8913	https://www.genecards.org/cgi-bin/carddisp.pl?gene=SDHD
PCAT6	Prostate Cancer Associated Transcript 6	RNA Gene	14	GC01P202810	18.8896	https://www.genecards.org/cgi-bin/carddisp.pl?gene=PCAT6
FASN	Fatty Acid Synthase	Protein Coding	47	GC17M082078	18.8762	https://www.genecards.org/cgi-bin/carddisp.pl?gene=FASN
MIR107	MicroRNA 107	RNA Gene	18	GC10M089600	18.8762	https://www.genecards.org/cgi-bin/carddisp.pl?gene=MIR107
HSPA5	Heat Shock Protein Family A (Hsp70) Member 5	Protein Coding	44	GC09M125234	18.8381	https://www.genecards.org/cgi-bin/carddisp.pl?gene=HSPA5
CTNND1	Catenin Delta 1	Protein Coding	43	GC11P058018	18.7717	https://www.genecards.org/cgi-bin/carddisp.pl?gene=CTNND1
HLA-A	Major Histocompatibility Complex, Class I, A	Protein Coding	45	GC06P070103	18.7667	https://www.genecards.org/cgi-bin/carddisp.pl?gene=HLA-A
NEAT1	Nuclear Paraspeckle Assembly Transcript 1	RNA Gene	23	GC11P068094	18.7641	https://www.genecards.org/cgi-bin/carddisp.pl?gene=NEAT1
MIR152	MicroRNA 152	RNA Gene	19	GC17M048037	18.762	https://www.genecards.org/cgi-bin/carddisp.pl?gene=MIR152
PAWR	Pro-Apoptotic WT1 Regulator	Protein Coding	39	GC12M079574	18.754	https://www.genecards.org/cgi-bin/carddisp.pl?gene=PAWR
MIR375	MicroRNA 375	RNA Gene	19	GC02M219001	18.7327	https://www.genecards.org/cgi-bin/carddisp.pl?gene=MIR375
TOP2A	DNA Topoisomerase II Alpha	Protein Coding	48	GC17M040388	18.7133	https://www.genecards.org/cgi-bin/carddisp.pl?gene=TOP2A
PRKCD	Protein Kinase C Delta	Protein Coding	51	GC03P053156	18.6946	https://www.genecards.org/cgi-bin/carddisp.pl?gene=PRKCD
NFIB	Nuclear Factor I B	Protein Coding	42	GC09M014077	18.6737	https://www.genecards.org/cgi-bin/carddisp.pl?gene=NFIB
PCAT19	Prostate Cancer Associated Transcript 19	RNA Gene	15	GC19M056972	18.6421	https://www.genecards.org/cgi-bin/carddisp.pl?gene=PCAT19
MMP13	Matrix Metallopeptidase 13	Protein Coding	48	GC11M102942	18.6396	https://www.genecards.org/cgi-bin/carddisp.pl?gene=MMP13
PRKCA	Protein Kinase C Alpha	Protein Coding	48	GC17P066302	18.6298	https://www.genecards.org/cgi-bin/carddisp.pl?gene=PRKCA
RAD54L	RAD54 Like	Protein Coding	44	GC01P046305	18.6234	https://www.genecards.org/cgi-bin/carddisp.pl?gene=RAD54L
CSF2	Colony Stimulating Factor 2	Protein Coding	41	GC05P132073	18.519	https://www.genecards.org/cgi-bin/carddisp.pl?gene=CSF2
BIRC3	Baculoviral IAP Repeat Containing 3	Protein Coding	44	GC11P102317	18.4287	https://www.genecards.org/cgi-bin/carddisp.pl?gene=BIRC3
PLK1	Polo Like Kinase 1	Protein Coding	47	GC16P024068	18.4232	https://www.genecards.org/cgi-bin/carddisp.pl?gene=PLK1
PCSEAT	Prostate Cancer Expressed EZH2 Associated Transcript	RNA Gene	8	GC21P041577	18.3919	https://www.genecards.org/cgi-bin/carddisp.pl?gene=PCSEAT
KCNQ1OT1	KCNQ1 Opposite Strand/Antisense Transcript 1	RNA Gene	26	GC11M002661	18.3866	https://www.genecards.org/cgi-bin/carddisp.pl?gene=KCNQ1OT1
HSPA4	Heat Shock Protein Family A (Hsp70) Member 4	Protein Coding	40	GC05P133051	18.3666	https://www.genecards.org/cgi-bin/carddisp.pl?gene=HSPA4
TNFRSF10A	TNF Receptor Superfamily Member 10a	Protein Coding	42	GC08M023190	18.3346	https://www.genecards.org/cgi-bin/carddisp.pl?gene=TNFRSF10A
IFNG	Interferon Gamma	Protein Coding	45	GC12M068154	18.333	https://www.genecards.org/cgi-bin/carddisp.pl?gene=IFNG
TUG1	Taurine Up-Regulated 1	Protein Coding	23	GC22P030969	18.3164	https://www.genecards.org/cgi-bin/carddisp.pl?gene=TUG1
MIR140	MicroRNA 140	RNA Gene	22	GC16P069934	18.3104	https://www.genecards.org/cgi-bin/carddisp.pl?gene=MIR140
ITGB4	Integrin Subunit Beta 4	Protein Coding	46	GC17P075721	18.3084	https://www.genecards.org/cgi-bin/carddisp.pl?gene=ITGB4
RSPO1	R-Spondin 1	Protein Coding	42	GC01M037612	18.2968	https://www.genecards.org/cgi-bin/carddisp.pl?gene=RSPO1
RNF6	Ring Finger Protein 6	Protein Coding	38	GC13M026132	18.2954	https://www.genecards.org/cgi-bin/carddisp.pl?gene=RNF6
PTPN11	Protein Tyrosine Phosphatase Non-Receptor Type 11	Protein Coding	50	GC12P112418	18.2874	https://www.genecards.org/cgi-bin/carddisp.pl?gene=PTPN11
GAPDH	Glyceraldehyde-3-Phosphate Dehydrogenase	Protein Coding	46	GC12P016412	18.2197	https://www.genecards.org/cgi-bin/carddisp.pl?gene=GAPDH
CCAT2	Colon Cancer Associated Transcript 2	RNA Gene	13	GC08P127400	18.2141	https://www.genecards.org/cgi-bin/carddisp.pl?gene=CCAT2
EZR	Ezrin	Protein Coding	43	GC06M158765	18.1991	https://www.genecards.org/cgi-bin/carddisp.pl?gene=EZR
PCAT14	Prostate Cancer Associated Transcript 14	RNA Gene	12	GC22P030655	18.1831	https://www.genecards.org/cgi-bin/carddisp.pl?gene=PCAT14
SPARC	Secreted Protein Acidic And Cysteine Rich	Protein Coding	48	GC05M151661	18.1779	https://www.genecards.org/cgi-bin/carddisp.pl?gene=SPARC
MIRLET7E	MicroRNA Let-7e	RNA Gene	19	GC19P051718	18.1716	https://www.genecards.org/cgi-bin/carddisp.pl?gene=MIRLET7E
MIR181A2	MicroRNA 181a-2	RNA Gene	19	GC09P124692	18.1513	https://www.genecards.org/cgi-bin/carddisp.pl?gene=MIR181A2
PPP2R1B	Protein Phosphatase 2 Scaffold Subunit Abeta	Protein Coding	45	GC11M111695	18.1329	https://www.genecards.org/cgi-bin/carddisp.pl?gene=PPP2R1B
1	DNA Topoisomerase I	Protein Coding	46	GC20P041028	18.1119	https://www.genecards.org/cgi-bin/carddisp.pl?gene=TOP1
EIF4E	Eukaryotic Translation Initiation Factor 4E	Protein Coding	47	GC04M098879	18.097	https://www.genecards.org/cgi-bin/carddisp.pl?gene=EIF4E
DLEC1	DLEC1 Cilia And Flagella Associated Protein	Protein Coding	36	GC03P038038	18.0897	https://www.genecards.org/cgi-bin/carddisp.pl?gene=DLEC1
HMGB1	High Mobility Group Box 1	Protein Coding	43	GC13M030456	18.0726	https://www.genecards.org/cgi-bin/carddisp.pl?gene=HMGB1
STEAP2	STEAP2 Metalloreductase	Protein Coding	39	GC07P090167	18.0583	https://www.genecards.org/cgi-bin/carddisp.pl?gene=STEAP2
CTSB	Cathepsin B	Protein Coding	48	GC08M011842	18.0309	https://www.genecards.org/cgi-bin/carddisp.pl?gene=CTSB
HDAC1	Histone Deacetylase 1	Protein Coding	47	GC01P032292	18.0295	https://www.genecards.org/cgi-bin/carddisp.pl?gene=HDAC1
WNT5A	Wnt Family Member 5A	Protein Coding	47	GC03M055465	18.0294	https://www.genecards.org/cgi-bin/carddisp.pl?gene=WNT5A
ANO7	Anoctamin 7	Protein Coding	36	GC02P241188	18.0136	https://www.genecards.org/cgi-bin/carddisp.pl?gene=ANO7
HABP2	Hyaluronan Binding Protein 2	Protein Coding	43	GC10P113550	17.9862	https://www.genecards.org/cgi-bin/carddisp.pl?gene=HABP2
TPD52	Tumor Protein D52	Protein Coding	40	GC08M079920	17.9801	https://www.genecards.org/cgi-bin/carddisp.pl?gene=TPD52
IGFBP2	Insulin Like Growth Factor Binding Protein 2	Protein Coding	41	GC02P216632	17.9625	https://www.genecards.org/cgi-bin/carddisp.pl?gene=IGFBP2
CASP7	Caspase 7	Protein Coding	47	GC10P113679	17.9601	https://www.genecards.org/cgi-bin/carddisp.pl?gene=CASP7
PCAT18	Prostate Cancer Associated Transcript 18	RNA Gene	19	GC18M026853	17.9475	https://www.genecards.org/cgi-bin/carddisp.pl?gene=PCAT18
DICER1	Dicer 1, Ribonuclease III	Protein Coding	46	GC14M095086	17.8916	https://www.genecards.org/cgi-bin/carddisp.pl?gene=DICER1
CREB1	CAMP Responsive Element Binding Protein 1	Protein Coding	47	GC02P207529	17.8909	https://www.genecards.org/cgi-bin/carddisp.pl?gene=CREB1
MIR370	MicroRNA 370	RNA Gene	21	GC14P107859	17.8689	https://www.genecards.org/cgi-bin/carddisp.pl?gene=MIR370
GSK3B	Glycogen Synthase Kinase 3 Beta	Protein Coding	47	GC03M119821	17.8087	https://www.genecards.org/cgi-bin/carddisp.pl?gene=GSK3B
CALCA	Calcitonin Related Polypeptide Alpha	Protein Coding	41	GC11M014945	17.8066	https://www.genecards.org/cgi-bin/carddisp.pl?gene=CALCA
MIR149	MicroRNA 149	RNA Gene	21	GC02P240456	17.8056	https://www.genecards.org/cgi-bin/carddisp.pl?gene=MIR149
INS	Insulin	Protein Coding	45	GC11M002159	17.7855	https://www.genecards.org/cgi-bin/carddisp.pl?gene=INS
MIR99A	MicroRNA 99a	RNA Gene	21	GC21P016539	17.7606	https://www.genecards.org/cgi-bin/carddisp.pl?gene=MIR99A
SIRT1	Sirtuin 1	Protein Coding	46	GC10P067884	17.7539	https://www.genecards.org/cgi-bin/carddisp.pl?gene=SIRT1
PCAT2	Prostate Cancer Associated Transcript 2	RNA Gene	15	GC08M127072	17.716	https://www.genecards.org/cgi-bin/carddisp.pl?gene=PCAT2
PEBP1	Phosphatidylethanolamine Binding Protein 1	Protein Coding	43	GC12P118135	17.7063	https://www.genecards.org/cgi-bin/carddisp.pl?gene=PEBP1
CYP3A4	Cytochrome P450 Family 3 Subfamily A Member 4	Protein Coding	48	GC07M099759	17.7037	https://www.genecards.org/cgi-bin/carddisp.pl?gene=CYP3A4
NR3C1	Nuclear Receptor Subfamily 3 Group C Member 1	Protein Coding	48	GC05M143277	17.6949	https://www.genecards.org/cgi-bin/carddisp.pl?gene=NR3C1
FGF7	Fibroblast Growth Factor 7	Protein Coding	39	GC15P049423	17.6441	https://www.genecards.org/cgi-bin/carddisp.pl?gene=FGF7
ALDH1A1	Aldehyde Dehydrogenase 1 Family Member A1	Protein Coding	44	GC09M072900	17.6427	https://www.genecards.org/cgi-bin/carddisp.pl?gene=ALDH1A1
MIR192	MicroRNA 192	RNA Gene	21	GC11M064891	17.6345	https://www.genecards.org/cgi-bin/carddisp.pl?gene=MIR192
MIR181C	MicroRNA 181c	RNA Gene	19	GC19P013940	17.6326	https://www.genecards.org/cgi-bin/carddisp.pl?gene=MIR181C
ETS1	ETS Proto-Oncogene 1, Transcription Factor	Protein Coding	46	GC11M128458	17.6157	https://www.genecards.org/cgi-bin/carddisp.pl?gene=ETS1
IRS1	Insulin Receptor Substrate 1	Protein Coding	45	GC02M226731	17.6094	https://www.genecards.org/cgi-bin/carddisp.pl?gene=IRS1
SPRY4-IT1	SPRY4 Intronic Transcript 1	RNA Gene	14	GC05M142318	17.5775	https://www.genecards.org/cgi-bin/carddisp.pl?gene=SPRY4-IT1
AKR1C3	Aldo-Keto Reductase Family 1 Member C3	Protein Coding	44	GC10P005035	17.5758	https://www.genecards.org/cgi-bin/carddisp.pl?gene=AKR1C3
JUP	Junction Plakoglobin	Protein Coding	45	GC17M041754	17.562	https://www.genecards.org/cgi-bin/carddisp.pl?gene=JUP
BAK1	BCL2 Antagonist/Killer 1	Protein Coding	42	GC06M033572	17.559	https://www.genecards.org/cgi-bin/carddisp.pl?gene=BAK1
MIR130A	MicroRNA 130a	RNA Gene	20	GC11P057641	17.4748	https://www.genecards.org/cgi-bin/carddisp.pl?gene=MIR130A
ANXA1	Annexin A1	Protein Coding	47	GC09P073151	17.4398	https://www.genecards.org/cgi-bin/carddisp.pl?gene=ANXA1
NF1	Neurofibromin 1	Protein Coding	47	GC17P031094	17.4343	https://www.genecards.org/cgi-bin/carddisp.pl?gene=NF1
NDUFA13	NADH:Ubiquinone Oxidoreductase Subunit A13	Protein Coding	42	GC19P019515	17.4158	https://www.genecards.org/cgi-bin/carddisp.pl?gene=NDUFA13
ABCB1	ATP Binding Cassette Subfamily B Member 1	Protein Coding	49	GC07M087504	17.3756	https://www.genecards.org/cgi-bin/carddisp.pl?gene=ABCB1
PARM1	Prostate Androgen-Regulated Mucin-Like Protein 1	Protein Coding	31	GC04P074934	17.3642	https://www.genecards.org/cgi-bin/carddisp.pl?gene=PARM1
PCAT5	Prostate Cancer Associated Transcript 5	RNA Gene	12	GC10P035729	17.3538	https://www.genecards.org/cgi-bin/carddisp.pl?gene=PCAT5
PPM1D	Protein Phosphatase, Mg2+/Mn2+ Dependent 1D	Protein Coding	44	GC17P060600	17.3484	https://www.genecards.org/cgi-bin/carddisp.pl?gene=PPM1D
LOX	Lysyl Oxidase	Protein Coding	43	GC05M122063	17.3077	https://www.genecards.org/cgi-bin/carddisp.pl?gene=LOX
HDAC9	Histone Deacetylase 9	Protein Coding	45	GC07P018086	17.2834	https://www.genecards.org/cgi-bin/carddisp.pl?gene=HDAC9
BUB1B	BUB1 Mitotic Checkpoint Serine/Threonine Kinase B	Protein Coding	47	GC15P040161	17.2496	https://www.genecards.org/cgi-bin/carddisp.pl?gene=BUB1B
TG	Thyroglobulin	Protein Coding	40	GC08P132866	17.2469	https://www.genecards.org/cgi-bin/carddisp.pl?gene=TG
BAP1	BRCA1 Associated Protein 1	Protein Coding	44	GC03M052401	17.2407	https://www.genecards.org/cgi-bin/carddisp.pl?gene=BAP1
NLRP1	NLR Family Pyrin Domain Containing 1	Protein Coding	42	GC17M005499	17.2393	https://www.genecards.org/cgi-bin/carddisp.pl?gene=NLRP1
GNRH1	Gonadotropin Releasing Hormone 1	Protein Coding	39	GC08M025419	17.238	https://www.genecards.org/cgi-bin/carddisp.pl?gene=GNRH1
PXN	Paxillin	Protein Coding	43	GC12M120210	17.2312	https://www.genecards.org/cgi-bin/carddisp.pl?gene=PXN
ENO1	Enolase 1	Protein Coding	45	GC01M008861	17.2281	https://www.genecards.org/cgi-bin/carddisp.pl?gene=ENO1
MIR30D	MicroRNA 30d	RNA Gene	17	GC08M134804	17.2138	https://www.genecards.org/cgi-bin/carddisp.pl?gene=MIR30D
IL6R	Interleukin 6 Receptor	Protein Coding	46	GC01P154405	17.1754	https://www.genecards.org/cgi-bin/carddisp.pl?gene=IL6R
MIR128-2	MicroRNA 128-2	RNA Gene	20	GC03P035750	17.1578	https://www.genecards.org/cgi-bin/carddisp.pl?gene=MIR128-2
HOTTIP	HOXA Distal Transcript Antisense RNA	RNA Gene	22	GC07P027198	17.1259	https://www.genecards.org/cgi-bin/carddisp.pl?gene=HOTTIP
TRPM8	Transient Receptor Potential Cation Channel Subfamily M Member 8	Protein Coding	42	GC02P233917	17.1234	https://www.genecards.org/cgi-bin/carddisp.pl?gene=TRPM8
AKT2	AKT Serine/Threonine Kinase 2	Protein Coding	51	GC19M040230	17.1215	https://www.genecards.org/cgi-bin/carddisp.pl?gene=AKT2
SSTR2	Somatostatin Receptor 2	Protein Coding	46	GC17P073165	17.1174	https://www.genecards.org/cgi-bin/carddisp.pl?gene=SSTR2
H2AC18	H2A Clustered Histone 18	Protein Coding	25	GC01M150436	17.0896	https://www.genecards.org/cgi-bin/carddisp.pl?gene=H2AC18
RECK	Reversion Inducing Cysteine Rich Protein With Kazal Motifs	Protein Coding	39	GC09P036036	17.0639	https://www.genecards.org/cgi-bin/carddisp.pl?gene=RECK
ODC1	Ornithine Decarboxylase 1	Protein Coding	46	GC02M010432	17.0528	https://www.genecards.org/cgi-bin/carddisp.pl?gene=ODC1
NR1H2	Nuclear Receptor Subfamily 1 Group H Member 2	Protein Coding	46	GC19P050329	17.0224	https://www.genecards.org/cgi-bin/carddisp.pl?gene=NR1H2
PBOV1	Prostate And Breast Cancer Overexpressed 1	Protein Coding	26	GC06M138215	17.021	https://www.genecards.org/cgi-bin/carddisp.pl?gene=PBOV1
NDRG1	N-Myc Downstream Regulated 1	Protein Coding	43	GC08M133237	17.0163	https://www.genecards.org/cgi-bin/carddisp.pl?gene=NDRG1
GJA1	Gap Junction Protein Alpha 1	Protein Coding	48	GC06P121436	16.9894	https://www.genecards.org/cgi-bin/carddisp.pl?gene=GJA1
ETV1	ETS Variant Transcription Factor 1	Protein Coding	44	GC07M013891	16.9591	https://www.genecards.org/cgi-bin/carddisp.pl?gene=ETV1
BMP4	Bone Morphogenetic Protein 4	Protein Coding	47	GC14M053949	16.9341	https://www.genecards.org/cgi-bin/carddisp.pl?gene=BMP4
LGALS1	Galectin 1	Protein Coding	41	GC22P037675	16.9312	https://www.genecards.org/cgi-bin/carddisp.pl?gene=LGALS1
MIR193B	MicroRNA 193b	RNA Gene	20	GC16P014307	16.9138	https://www.genecards.org/cgi-bin/carddisp.pl?gene=MIR193B
NANOG	Nanog Homeobox	Protein Coding	36	GC12P007787	16.9123	https://www.genecards.org/cgi-bin/carddisp.pl?gene=NANOG
ELOC	Elongin C	Protein Coding	31	GC08M073939	16.9092	https://www.genecards.org/cgi-bin/carddisp.pl?gene=ELOC
GSTT1	Glutathione S-Transferase Theta 1	Protein Coding	31	GC22Mi00270	16.884	https://www.genecards.org/cgi-bin/carddisp.pl?gene=GSTT1
MAP2K4	Mitogen-Activated Protein Kinase Kinase 4	Protein Coding	44	GC17P012020	16.8697	https://www.genecards.org/cgi-bin/carddisp.pl?gene=MAP2K4
EPHA3	EPH Receptor A3	Protein Coding	44	GC03P089077	16.8526	https://www.genecards.org/cgi-bin/carddisp.pl?gene=EPHA3
NCAM1	Neural Cell Adhesion Molecule 1	Protein Coding	44	GC11P112961	16.7927	https://www.genecards.org/cgi-bin/carddisp.pl?gene=NCAM1
STMN1	Stathmin 1	Protein Coding	41	GC01M025884	16.7362	https://www.genecards.org/cgi-bin/carddisp.pl?gene=STMN1
SHC1	SHC Adaptor Protein 1	Protein Coding	43	GC01M154962	16.6156	https://www.genecards.org/cgi-bin/carddisp.pl?gene=SHC1
SHBG	Sex Hormone Binding Globulin	Protein Coding	38	GC17P007613	16.5966	https://www.genecards.org/cgi-bin/carddisp.pl?gene=SHBG
PRKACA	Protein Kinase CAMP-Activated Catalytic Subunit Alpha	Protein Coding	49	GC19M014311	16.5636	https://www.genecards.org/cgi-bin/carddisp.pl?gene=PRKACA
MIR15B	MicroRNA 15b	RNA Gene	18	GC03P160404	16.5443	https://www.genecards.org/cgi-bin/carddisp.pl?gene=MIR15B
DNMT3A	DNA Methyltransferase 3 Alpha	Protein Coding	49	GC02M025228	16.5442	https://www.genecards.org/cgi-bin/carddisp.pl?gene=DNMT3A
BUB1	BUB1 Mitotic Checkpoint Serine/Threonine Kinase	Protein Coding	47	GC02M110637	16.5332	https://www.genecards.org/cgi-bin/carddisp.pl?gene=BUB1
CD36	CD36 Molecule	Protein Coding	46	GC07P080369	16.5028	https://www.genecards.org/cgi-bin/carddisp.pl?gene=CD36
XIST	X Inactive Specific Transcript	RNA Gene	24	GC0XM073820	16.4911	https://www.genecards.org/cgi-bin/carddisp.pl?gene=XIST
BCAS4	Breast Carcinoma Amplified Sequence 4	Protein Coding	33	GC20P050794	16.4673	https://www.genecards.org/cgi-bin/carddisp.pl?gene=BCAS4
ID1	Inhibitor Of DNA Binding 1, HLH Protein	Protein Coding	40	GC20P031605	16.4182	https://www.genecards.org/cgi-bin/carddisp.pl?gene=ID1
EIF4EBP1	Eukaryotic Translation Initiation Factor 4E Binding Protein 1	Protein Coding	44	GC08P038236	16.4132	https://www.genecards.org/cgi-bin/carddisp.pl?gene=EIF4EBP1
PRAC1	PRAC1 Small Nuclear Protein	Protein Coding	25	GC17M048721	16.3989	https://www.genecards.org/cgi-bin/carddisp.pl?gene=PRAC1
HMGN2P46	High Mobility Group Nucleosomal Binding Domain 2 Pseudogene 46	Pseudogene	17	GC15P045511	16.3935	https://www.genecards.org/cgi-bin/carddisp.pl?gene=HMGN2P46
HMMR	Hyaluronan Mediated Motility Receptor	Protein Coding	40	GC05P163480	16.3647	https://www.genecards.org/cgi-bin/carddisp.pl?gene=HMMR
NFKB1	Nuclear Factor Kappa B Subunit 1	Protein Coding	50	GC04P102501	16.3586	https://www.genecards.org/cgi-bin/carddisp.pl?gene=NFKB1
STEAP4	STEAP4 Metalloreductase	Protein Coding	38	GC07M088351	16.3473	https://www.genecards.org/cgi-bin/carddisp.pl?gene=STEAP4
CIB1	Calcium And Integrin Binding 1	Protein Coding	39	GC15M090229	16.345	https://www.genecards.org/cgi-bin/carddisp.pl?gene=CIB1
LEF1	Lymphoid Enhancer Binding Factor 1	Protein Coding	45	GC04M108047	16.3436	https://www.genecards.org/cgi-bin/carddisp.pl?gene=LEF1
HBEGF	Heparin Binding EGF Like Growth Factor	Protein Coding	40	GC05M140332	16.3319	https://www.genecards.org/cgi-bin/carddisp.pl?gene=HBEGF
SDHC	Succinate Dehydrogenase Complex Subunit C	Protein Coding	43	GC01P161314	16.3155	https://www.genecards.org/cgi-bin/carddisp.pl?gene=SDHC
ALOX15B	Arachidonate 15-Lipoxygenase Type B	Protein Coding	40	GC17P008039	16.3137	https://www.genecards.org/cgi-bin/carddisp.pl?gene=ALOX15B
NRP1	Neuropilin 1	Protein Coding	44	GC10M033177	16.2884	https://www.genecards.org/cgi-bin/carddisp.pl?gene=NRP1
CCND3	Cyclin D3	Protein Coding	45	GC06M041934	16.2313	https://www.genecards.org/cgi-bin/carddisp.pl?gene=CCND3
BLM	BLM RecQ Like Helicase	Protein Coding	47	GC15P090717	16.2304	https://www.genecards.org/cgi-bin/carddisp.pl?gene=BLM
ILK	Integrin Linked Kinase	Protein Coding	44	GC11P006604	16.2295	https://www.genecards.org/cgi-bin/carddisp.pl?gene=ILK
JAK1	Janus Kinase 1	Protein Coding	51	GC01M064833	16.2235	https://www.genecards.org/cgi-bin/carddisp.pl?gene=JAK1
BCL2L11	BCL2 Like 11	Protein Coding	42	GC02P111119	16.2102	https://www.genecards.org/cgi-bin/carddisp.pl?gene=BCL2L11
MIR128-1	MicroRNA 128-1	RNA Gene	19	GC02P135665	16.1887	https://www.genecards.org/cgi-bin/carddisp.pl?gene=MIR128-1
HPN	Hepsin	Protein Coding	42	GC19P035040	16.1799	https://www.genecards.org/cgi-bin/carddisp.pl?gene=HPN
NCOA3	Nuclear Receptor Coactivator 3	Protein Coding	44	GC20P047501	16.1751	https://www.genecards.org/cgi-bin/carddisp.pl?gene=NCOA3
ETV6	ETS Variant Transcription Factor 6	Protein Coding	44	GC12P011649	16.1685	https://www.genecards.org/cgi-bin/carddisp.pl?gene=ETV6
CCND2	Cyclin D2	Protein Coding	46	GC12P016341	16.1296	https://www.genecards.org/cgi-bin/carddisp.pl?gene=CCND2
INHA	Inhibin Subunit Alpha	Protein Coding	40	GC02P219569	16.1204	https://www.genecards.org/cgi-bin/carddisp.pl?gene=INHA
RPS6KB1	Ribosomal Protein S6 Kinase B1	Protein Coding	47	GC17P059893	16.1047	https://www.genecards.org/cgi-bin/carddisp.pl?gene=RPS6KB1
PROS1	Protein S	Protein Coding	45	GC03M093873	16.0737	https://www.genecards.org/cgi-bin/carddisp.pl?gene=PROS1
CCL5	C-C Motif Chemokine Ligand 5	Protein Coding	41	GC17M035871	16.0726	https://www.genecards.org/cgi-bin/carddisp.pl?gene=CCL5
NGFR	Nerve Growth Factor Receptor	Protein Coding	43	GC17P049495	16.0704	https://www.genecards.org/cgi-bin/carddisp.pl?gene=NGFR
CTLA4	Cytotoxic T-Lymphocyte Associated Protein 4	Protein Coding	43	GC02P203867	16.0176	https://www.genecards.org/cgi-bin/carddisp.pl?gene=CTLA4
TCF7L2	Transcription Factor 7 Like 2	Protein Coding	44	GC10P112950	16.0119	https://www.genecards.org/cgi-bin/carddisp.pl?gene=TCF7L2
TLR2	Toll Like Receptor 2	Protein Coding	48	GC04P153684	16.0075	https://www.genecards.org/cgi-bin/carddisp.pl?gene=TLR2
MGMT	O-6-Methylguanine-DNA Methyltransferase	Protein Coding	47	GC10P129467	15.9913	https://www.genecards.org/cgi-bin/carddisp.pl?gene=MGMT
CDH13	Cadherin 13	Protein Coding	41	GC16P082626	15.9723	https://www.genecards.org/cgi-bin/carddisp.pl?gene=CDH13
IFNA1	Interferon Alpha 1	Protein Coding	38	GC09P021562	15.962	https://www.genecards.org/cgi-bin/carddisp.pl?gene=IFNA1
HFE	Homeostatic Iron Regulator	Protein Coding	42	GC06P026087	15.9339	https://www.genecards.org/cgi-bin/carddisp.pl?gene=HFE
WRAP53	WD Repeat Containing Antisense To TP53	Protein Coding	40	GC17P010080	15.9221	https://www.genecards.org/cgi-bin/carddisp.pl?gene=WRAP53
MIR181B2	MicroRNA 181b-2	RNA Gene	19	GC09P124693	15.9108	https://www.genecards.org/cgi-bin/carddisp.pl?gene=MIR181B2
CDC25C	Cell Division Cycle 25C	Protein Coding	46	GC05M138285	15.8798	https://www.genecards.org/cgi-bin/carddisp.pl?gene=CDC25C
PTK2B	Protein Tyrosine Kinase 2 Beta	Protein Coding	47	GC08P027311	15.8464	https://www.genecards.org/cgi-bin/carddisp.pl?gene=PTK2B
1	Dickkopf WNT Signaling Pathway Inhibitor 1	Protein Coding	42	GC10P052314	15.8452	https://www.genecards.org/cgi-bin/carddisp.pl?gene=DKK1
SOCS3	Suppressor Of Cytokine Signaling 3	Protein Coding	42	GC17M078356	15.8371	https://www.genecards.org/cgi-bin/carddisp.pl?gene=SOCS3
CDX2	Caudal Type Homeobox 2	Protein Coding	41	GC13M027962	15.8197	https://www.genecards.org/cgi-bin/carddisp.pl?gene=CDX2
BSG	Basigin (Ok Blood Group)	Protein Coding	42	GC19P000571	15.796	https://www.genecards.org/cgi-bin/carddisp.pl?gene=BSG
MTHFR	Methylenetetrahydrofolate Reductase	Protein Coding	46	GC01M011785	15.7711	https://www.genecards.org/cgi-bin/carddisp.pl?gene=MTHFR
KEAP1	Kelch Like ECH Associated Protein 1	Protein Coding	46	GC19M010486	15.7534	https://www.genecards.org/cgi-bin/carddisp.pl?gene=KEAP1
CASC2	Cancer Susceptibility 2	RNA Gene	24	GC10P118046	15.7473	https://www.genecards.org/cgi-bin/carddisp.pl?gene=CASC2
CASP10	Caspase 10	Protein Coding	46	GC02P201182	15.7463	https://www.genecards.org/cgi-bin/carddisp.pl?gene=CASP10
CYP2A6	Cytochrome P450 Family 2 Subfamily A Member 6	Protein Coding	46	GC19M040843	15.7256	https://www.genecards.org/cgi-bin/carddisp.pl?gene=CYP2A6
YAP1	Yes1 Associated Transcriptional Regulator	Protein Coding	46	GC11P102110	15.7113	https://www.genecards.org/cgi-bin/carddisp.pl?gene=YAP1
STEAP3	STEAP3 Metalloreductase	Protein Coding	43	GC02P119222	15.6827	https://www.genecards.org/cgi-bin/carddisp.pl?gene=STEAP3
KLK10	Kallikrein Related Peptidase 10	Protein Coding	38	GC19M051012	15.6723	https://www.genecards.org/cgi-bin/carddisp.pl?gene=KLK10
SQSTM1	Sequestosome 1	Protein Coding	46	GC05P179806	15.6644	https://www.genecards.org/cgi-bin/carddisp.pl?gene=SQSTM1
TYMP	Thymidine Phosphorylase	Protein Coding	44	GC22M050525	15.5773	https://www.genecards.org/cgi-bin/carddisp.pl?gene=TYMP
ARNT	Aryl Hydrocarbon Receptor Nuclear Translocator	Protein Coding	42	GC01M150809	15.5705	https://www.genecards.org/cgi-bin/carddisp.pl?gene=ARNT
IL1RN	Interleukin 1 Receptor Antagonist	Protein Coding	46	GC02P119261	15.52	https://www.genecards.org/cgi-bin/carddisp.pl?gene=IL1RN
TUBB	Tubulin Beta Class I	Protein Coding	47	GC06P070123	15.4899	https://www.genecards.org/cgi-bin/carddisp.pl?gene=TUBB
NTS	Neurotensin	Protein Coding	39	GC12P085876	15.4858	https://www.genecards.org/cgi-bin/carddisp.pl?gene=NTS
CCN1	Cellular Communication Network Factor 1	Protein Coding	29	GC01P085581	15.4798	https://www.genecards.org/cgi-bin/carddisp.pl?gene=CCN1
CBR3-AS1	CBR3 Antisense RNA 1	RNA Gene	17	GC21M036131	15.4792	https://www.genecards.org/cgi-bin/carddisp.pl?gene=CBR3-AS1
GNRHR	Gonadotropin Releasing Hormone Receptor	Protein Coding	45	GC04M067737	15.4521	https://www.genecards.org/cgi-bin/carddisp.pl?gene=GNRHR
MIR139	MicroRNA 139	RNA Gene	19	GC11M072615	15.4113	https://www.genecards.org/cgi-bin/carddisp.pl?gene=MIR139
MIR206	MicroRNA 206	RNA Gene	20	GC06P052144	15.4107	https://www.genecards.org/cgi-bin/carddisp.pl?gene=MIR206
GHET1	Gastric Carcinoma Proliferation Enhancing Transcript 1	RNA Gene	10	GC07P149149	15.3758	https://www.genecards.org/cgi-bin/carddisp.pl?gene=GHET1
ALOX12	Arachidonate 12-Lipoxygenase, 12S Type	Protein Coding	42	GC17P006995	15.3422	https://www.genecards.org/cgi-bin/carddisp.pl?gene=ALOX12
TGFB2	Transforming Growth Factor Beta 2	Protein Coding	48	GC01P218345	15.3227	https://www.genecards.org/cgi-bin/carddisp.pl?gene=TGFB2
FOXO1	Forkhead Box O1	Protein Coding	46	GC13M040555	15.3072	https://www.genecards.org/cgi-bin/carddisp.pl?gene=FOXO1
MIR30B	MicroRNA 30b	RNA Gene	20	GC08M134800	15.3012	https://www.genecards.org/cgi-bin/carddisp.pl?gene=MIR30B
MIF	Macrophage Migration Inhibitory Factor	Protein Coding	47	GC22P023894	15.2991	https://www.genecards.org/cgi-bin/carddisp.pl?gene=MIF
TLR9	Toll Like Receptor 9	Protein Coding	43	GC03M052222	15.296	https://www.genecards.org/cgi-bin/carddisp.pl?gene=TLR9
TYMS	Thymidylate Synthetase	Protein Coding	45	GC18P000657	15.2918	https://www.genecards.org/cgi-bin/carddisp.pl?gene=TYMS
EDNRA	Endothelin Receptor Type A	Protein Coding	47	GC04P147480	15.2802	https://www.genecards.org/cgi-bin/carddisp.pl?gene=EDNRA
WNT1	Wnt Family Member 1	Protein Coding	43	GC12P049053	15.2778	https://www.genecards.org/cgi-bin/carddisp.pl?gene=WNT1
YBX1	Y-Box Binding Protein 1	Protein Coding	37	GC01P042682	15.2764	https://www.genecards.org/cgi-bin/carddisp.pl?gene=YBX1
SLC2A1	Solute Carrier Family 2 Member 1	Protein Coding	50	GC01M042925	15.2691	https://www.genecards.org/cgi-bin/carddisp.pl?gene=SLC2A1
PTTG1	PTTG1 Regulator Of Sister Chromatid Separation, Securin	Protein Coding	40	GC05P160422	15.268	https://www.genecards.org/cgi-bin/carddisp.pl?gene=PTTG1
GRPR	Gastrin Releasing Peptide Receptor	Protein Coding	41	GC0XP016141	15.242	https://www.genecards.org/cgi-bin/carddisp.pl?gene=GRPR
SLC43A1	Solute Carrier Family 43 Member 1	Protein Coding	36	GC11M079724	15.2268	https://www.genecards.org/cgi-bin/carddisp.pl?gene=SLC43A1
NCOA1	Nuclear Receptor Coactivator 1	Protein Coding	42	GC02P024492	15.221	https://www.genecards.org/cgi-bin/carddisp.pl?gene=NCOA1
FADD	Fas Associated Via Death Domain	Protein Coding	44	GC11P070203	15.1996	https://www.genecards.org/cgi-bin/carddisp.pl?gene=FADD
HSD17B3	Hydroxysteroid 17-Beta Dehydrogenase 3	Protein Coding	46	GC09M096240	15.1946	https://www.genecards.org/cgi-bin/carddisp.pl?gene=HSD17B3
XPC	XPC Complex Subunit, DNA Damage Recognition And Repair Factor	Protein Coding	44	GC03M018774	15.1917	https://www.genecards.org/cgi-bin/carddisp.pl?gene=XPC
BMP7	Bone Morphogenetic Protein 7	Protein Coding	43	GC20M057168	15.1846	https://www.genecards.org/cgi-bin/carddisp.pl?gene=BMP7
KLF5	Kruppel Like Factor 5	Protein Coding	43	GC13P073054	15.1783	https://www.genecards.org/cgi-bin/carddisp.pl?gene=KLF5
PDCD1	Programmed Cell Death 1	Protein Coding	45	GC02M241849	15.1486	https://www.genecards.org/cgi-bin/carddisp.pl?gene=PDCD1
CEACAM3	CEA Cell Adhesion Molecule 3	Protein Coding	40	GC19P041796	15.0902	https://www.genecards.org/cgi-bin/carddisp.pl?gene=CEACAM3
TMC8	Transmembrane Channel Like 8	Protein Coding	38	GC17P078130	15.0757	https://www.genecards.org/cgi-bin/carddisp.pl?gene=TMC8
DIABLO	Diablo IAP-Binding Mitochondrial Protein	Protein Coding	45	GC12M122208	15.054	https://www.genecards.org/cgi-bin/carddisp.pl?gene=DIABLO
PIM1	Pim-1 Proto-Oncogene, Serine/Threonine Kinase	Protein Coding	47	GC06P070299	15.0396	https://www.genecards.org/cgi-bin/carddisp.pl?gene=PIM1
FGF1	Fibroblast Growth Factor 1	Protein Coding	45	GC05M142555	15.0385	https://www.genecards.org/cgi-bin/carddisp.pl?gene=FGF1
ABRAXAS1	Abraxas 1, BRCA1 A Complex Subunit	Protein Coding	28	GC04M083460	15.0249	https://www.genecards.org/cgi-bin/carddisp.pl?gene=ABRAXAS1
SNHG1	Small Nucleolar RNA Host Gene 1	RNA Gene	20	GC11M079891	15.0056	https://www.genecards.org/cgi-bin/carddisp.pl?gene=SNHG1
MIR212	MicroRNA 212	RNA Gene	19	GC17M002050	14.9975	https://www.genecards.org/cgi-bin/carddisp.pl?gene=MIR212
TEPP	Testis, Prostate And Placenta Expressed	Protein Coding	28	GC16P057976	14.9701	https://www.genecards.org/cgi-bin/carddisp.pl?gene=TEPP
WT1	WT1 Transcription Factor	Protein Coding	47	GC11M032365	14.9695	https://www.genecards.org/cgi-bin/carddisp.pl?gene=WT1
CDC25A	Cell Division Cycle 25A	Protein Coding	45	GC03M048173	14.9617	https://www.genecards.org/cgi-bin/carddisp.pl?gene=CDC25A
CHUK	Component Of Inhibitor Of Nuclear Factor Kappa B Kinase Complex	Protein Coding	50	GC10M100188	14.9475	https://www.genecards.org/cgi-bin/carddisp.pl?gene=CHUK
XRCC6	X-Ray Repair Cross Complementing 6	Protein Coding	43	GC22P041622	14.9433	https://www.genecards.org/cgi-bin/carddisp.pl?gene=XRCC6
PDPN	Podoplanin	Protein Coding	39	GC01P013583	14.9416	https://www.genecards.org/cgi-bin/carddisp.pl?gene=PDPN
CXCR2	C-X-C Motif Chemokine Receptor 2	Protein Coding	47	GC02P218125	14.9415	https://www.genecards.org/cgi-bin/carddisp.pl?gene=CXCR2
CD34	CD34 Molecule	Protein Coding	40	GC01M207880	14.932	https://www.genecards.org/cgi-bin/carddisp.pl?gene=CD34
PALLD	Palladin, Cytoskeletal Associated Protein	Protein Coding	42	GC04P168497	14.9312	https://www.genecards.org/cgi-bin/carddisp.pl?gene=PALLD
STAT5A	Signal Transducer And Activator Of Transcription 5A	Protein Coding	44	GC17P042287	14.8923	https://www.genecards.org/cgi-bin/carddisp.pl?gene=STAT5A
ETV4	ETS Variant Transcription Factor 4	Protein Coding	41	GC17M043527	14.8923	https://www.genecards.org/cgi-bin/carddisp.pl?gene=ETV4
SREBF1	Sterol Regulatory Element Binding Transcription Factor 1	Protein Coding	44	GC17M017810	14.8846	https://www.genecards.org/cgi-bin/carddisp.pl?gene=SREBF1
MIR26A1	MicroRNA 26a-1	RNA Gene	20	GC03P037969	14.8833	https://www.genecards.org/cgi-bin/carddisp.pl?gene=MIR26A1
HSD17B1	Hydroxysteroid 17-Beta Dehydrogenase 1	Protein Coding	41	GC17P042608	14.877	https://www.genecards.org/cgi-bin/carddisp.pl?gene=HSD17B1
OR51E2	Olfactory Receptor Family 51 Subfamily E Member 2	Protein Coding	32	GC11M004680	14.8676	https://www.genecards.org/cgi-bin/carddisp.pl?gene=OR51E2
KLK15	Kallikrein Related Peptidase 15	Protein Coding	40	GC19M050825	14.8672	https://www.genecards.org/cgi-bin/carddisp.pl?gene=KLK15
ZFAS1	ZNFX1 Antisense RNA 1	RNA Gene	19	GC20P049276	14.8415	https://www.genecards.org/cgi-bin/carddisp.pl?gene=ZFAS1
BAD	BCL2 Associated Agonist Of Cell Death	Protein Coding	43	GC11M079946	14.8271	https://www.genecards.org/cgi-bin/carddisp.pl?gene=BAD
PTENP1	Phosphatase And Tensin Homolog Pseudogene 1	Pseudogene	20	GC09M033673	14.8212	https://www.genecards.org/cgi-bin/carddisp.pl?gene=PTENP1
NAB2	NGFI-A Binding Protein 2	Protein Coding	39	GC12P057088	14.7726	https://www.genecards.org/cgi-bin/carddisp.pl?gene=NAB2
PTGS1	Prostaglandin-Endoperoxide Synthase 1	Protein Coding	44	GC09P122370	14.7701	https://www.genecards.org/cgi-bin/carddisp.pl?gene=PTGS1
RUNX2	RUNX Family Transcription Factor 2	Protein Coding	46	GC06P070369	14.7196	https://www.genecards.org/cgi-bin/carddisp.pl?gene=RUNX2
DANCR	Differentiation Antagonizing Non-Protein Coding RNA	RNA Gene	21	GC04P052712	14.7066	https://www.genecards.org/cgi-bin/carddisp.pl?gene=DANCR
INTS6	Integrator Complex Subunit 6	Protein Coding	36	GC13M051354	14.6907	https://www.genecards.org/cgi-bin/carddisp.pl?gene=INTS6
PLA2G2A	Phospholipase A2 Group IIA	Protein Coding	45	GC01M019975	14.6872	https://www.genecards.org/cgi-bin/carddisp.pl?gene=PLA2G2A
SOCS1	Suppressor Of Cytokine Signaling 1	Protein Coding	42	GC16M011607	14.6859	https://www.genecards.org/cgi-bin/carddisp.pl?gene=SOCS1
FANCE	FA Complementation Group E	Protein Coding	40	GC06P070270	14.6798	https://www.genecards.org/cgi-bin/carddisp.pl?gene=FANCE
CYP27B1	Cytochrome P450 Family 27 Subfamily B Member 1	Protein Coding	45	GC12M057757	14.6731	https://www.genecards.org/cgi-bin/carddisp.pl?gene=CYP27B1
SPINK1	Serine Peptidase Inhibitor Kazal Type 1	Protein Coding	41	GC05M147825	14.6654	https://www.genecards.org/cgi-bin/carddisp.pl?gene=SPINK1
CSNK2A1	Casein Kinase 2 Alpha 1	Protein Coding	49	GC20M000472	14.6596	https://www.genecards.org/cgi-bin/carddisp.pl?gene=CSNK2A1
GATA3	GATA Binding Protein 3	Protein Coding	47	GC10P008045	14.653	https://www.genecards.org/cgi-bin/carddisp.pl?gene=GATA3
TRIM24	Tripartite Motif Containing 24	Protein Coding	42	GC07P138460	14.6462	https://www.genecards.org/cgi-bin/carddisp.pl?gene=TRIM24
B2M	Beta-2-Microglobulin	Protein Coding	46	GC15P044711	14.6148	https://www.genecards.org/cgi-bin/carddisp.pl?gene=B2M
MIR9-1	MicroRNA 9-1	RNA Gene	20	GC01M156420	14.6039	https://www.genecards.org/cgi-bin/carddisp.pl?gene=MIR9-1
MCM2	Minichromosome Maintenance Complex Component 2	Protein Coding	46	GC03P127598	14.5874	https://www.genecards.org/cgi-bin/carddisp.pl?gene=MCM2
TMEFF2	Transmembrane Protein With EGF Like And Two Follistatin Like Domains 2	Protein Coding	38	GC02M191950	14.5757	https://www.genecards.org/cgi-bin/carddisp.pl?gene=TMEFF2
MIR215	MicroRNA 215	RNA Gene	18	GC01M220117	14.5637	https://www.genecards.org/cgi-bin/carddisp.pl?gene=MIR215
IGFBP1	Insulin Like Growth Factor Binding Protein 1	Protein Coding	41	GC07P047280	14.5611	https://www.genecards.org/cgi-bin/carddisp.pl?gene=IGFBP1
FGF8	Fibroblast Growth Factor 8	Protein Coding	44	GC10M101770	14.5562	https://www.genecards.org/cgi-bin/carddisp.pl?gene=FGF8
LYVE1	Lymphatic Vessel Endothelial Hyaluronan Receptor 1	Protein Coding	40	GC11M010934	14.5544	https://www.genecards.org/cgi-bin/carddisp.pl?gene=LYVE1
PRAC2	PRAC2 Small Nuclear Protein	Protein Coding	18	GC17P048720	14.5195	https://www.genecards.org/cgi-bin/carddisp.pl?gene=PRAC2
TSG101	Tumor Susceptibility 101	Protein Coding	40	GC11M018468	14.5131	https://www.genecards.org/cgi-bin/carddisp.pl?gene=TSG101
BIRC2	Baculoviral IAP Repeat Containing 2	Protein Coding	43	GC11P102347	14.5058	https://www.genecards.org/cgi-bin/carddisp.pl?gene=BIRC2
BCL10	BCL10 Immune Signaling Adaptor	Protein Coding	42	GC01M085265	14.4907	https://www.genecards.org/cgi-bin/carddisp.pl?gene=BCL10
ITGB3	Integrin Subunit Beta 3	Protein Coding	47	GC17P048246	14.4405	https://www.genecards.org/cgi-bin/carddisp.pl?gene=ITGB3
MIR124-1	MicroRNA 124-1	RNA Gene	21	GC08M009903	14.4211	https://www.genecards.org/cgi-bin/carddisp.pl?gene=MIR124-1
CYP3A5	Cytochrome P450 Family 3 Subfamily A Member 5	Protein Coding	46	GC07M099648	14.4176	https://www.genecards.org/cgi-bin/carddisp.pl?gene=CYP3A5
IKBKB	Inhibitor Of Nuclear Factor Kappa B Kinase Subunit Beta	Protein Coding	50	GC08P042271	14.4031	https://www.genecards.org/cgi-bin/carddisp.pl?gene=IKBKB
NCOR1	Nuclear Receptor Corepressor 1	Protein Coding	42	GC17M016029	14.401	https://www.genecards.org/cgi-bin/carddisp.pl?gene=NCOR1
CYLD	CYLD Lysine 63 Deubiquitinase	Protein Coding	47	GC16P050742	14.3813	https://www.genecards.org/cgi-bin/carddisp.pl?gene=CYLD
MUC4	Mucin 4, Cell Surface Associated	Protein Coding	37	GC03M195746	14.3583	https://www.genecards.org/cgi-bin/carddisp.pl?gene=MUC4
CALR	Calreticulin	Protein Coding	48	GC19P012938	14.3517	https://www.genecards.org/cgi-bin/carddisp.pl?gene=CALR
PDGFRA	Platelet Derived Growth Factor Receptor Alpha	Protein Coding	51	GC04P054229	14.3492	https://www.genecards.org/cgi-bin/carddisp.pl?gene=PDGFRA
BID	BH3 Interacting Domain Death Agonist	Protein Coding	43	GC22M017734	14.3328	https://www.genecards.org/cgi-bin/carddisp.pl?gene=BID
TGFB1I1	Transforming Growth Factor Beta 1 Induced Transcript 1	Protein Coding	40	GC16P037864	14.3271	https://www.genecards.org/cgi-bin/carddisp.pl?gene=TGFB1I1
PRKD1	Protein Kinase D1	Protein Coding	48	GC14M029576	14.3257	https://www.genecards.org/cgi-bin/carddisp.pl?gene=PRKD1
MYBL1	MYB Proto-Oncogene Like 1	Protein Coding	39	GC08M066562	14.3044	https://www.genecards.org/cgi-bin/carddisp.pl?gene=MYBL1
SPHK1	Sphingosine Kinase 1	Protein Coding	45	GC17P076376	14.2729	https://www.genecards.org/cgi-bin/carddisp.pl?gene=SPHK1
PRKCE	Protein Kinase C Epsilon	Protein Coding	47	GC02P045651	14.2364	https://www.genecards.org/cgi-bin/carddisp.pl?gene=PRKCE
CTTN	Cortactin	Protein Coding	41	GC11P070398	14.2171	https://www.genecards.org/cgi-bin/carddisp.pl?gene=CTTN
GPER1	G Protein-Coupled Estrogen Receptor 1	Protein Coding	36	GC07P001698	14.19	https://www.genecards.org/cgi-bin/carddisp.pl?gene=GPER1
TNFSF11	TNF Superfamily Member 11	Protein Coding	44	GC13P042562	14.1627	https://www.genecards.org/cgi-bin/carddisp.pl?gene=TNFSF11
GPX1	Glutathione Peroxidase 1	Protein Coding	45	GC03M050609	14.1626	https://www.genecards.org/cgi-bin/carddisp.pl?gene=GPX1
EEF1A1	Eukaryotic Translation Elongation Factor 1 Alpha 1	Protein Coding	41	GC06M073515	14.1445	https://www.genecards.org/cgi-bin/carddisp.pl?gene=EEF1A1
ALOX5	Arachidonate 5-Lipoxygenase	Protein Coding	47	GC10P045374	14.1327	https://www.genecards.org/cgi-bin/carddisp.pl?gene=ALOX5
MAP3K8	Mitogen-Activated Protein Kinase Kinase Kinase 8	Protein Coding	45	GC10P030467	14.1298	https://www.genecards.org/cgi-bin/carddisp.pl?gene=MAP3K8
MAP3K1	Mitogen-Activated Protein Kinase Kinase Kinase 1	Protein Coding	47	GC05P056815	14.1296	https://www.genecards.org/cgi-bin/carddisp.pl?gene=MAP3K1
MXRA5	Matrix Remodeling Associated 5	Protein Coding	30	GC0XM003308	14.1271	https://www.genecards.org/cgi-bin/carddisp.pl?gene=MXRA5
IGFBP5	Insulin Like Growth Factor Binding Protein 5	Protein Coding	40	GC02M216672	14.1235	https://www.genecards.org/cgi-bin/carddisp.pl?gene=IGFBP5
URI1	URI1 Prefoldin Like Chaperone	Protein Coding	36	GC19P029923	14.106	https://www.genecards.org/cgi-bin/carddisp.pl?gene=URI1
CYP24A1	Cytochrome P450 Family 24 Subfamily A Member 1	Protein Coding	45	GC20M054153	14.0979	https://www.genecards.org/cgi-bin/carddisp.pl?gene=CYP24A1
TIMP1	TIMP Metallopeptidase Inhibitor 1	Protein Coding	42	GC0XP047583	14.095	https://www.genecards.org/cgi-bin/carddisp.pl?gene=TIMP1
TNFRSF10D	TNF Receptor Superfamily Member 10d	Protein Coding	40	GC08M023135	14.0664	https://www.genecards.org/cgi-bin/carddisp.pl?gene=TNFRSF10D
IL7	Interleukin 7	Protein Coding	39	GC08M078689	14.053	https://www.genecards.org/cgi-bin/carddisp.pl?gene=IL7
MIR9-3	MicroRNA 9-3	RNA Gene	19	GC15P089368	14.0464	https://www.genecards.org/cgi-bin/carddisp.pl?gene=MIR9-3
NES	Nestin	Protein Coding	38	GC01M156668	14.0422	https://www.genecards.org/cgi-bin/carddisp.pl?gene=NES
ALB	Albumin	Protein Coding	47	GC04P073397	14.025	https://www.genecards.org/cgi-bin/carddisp.pl?gene=ALB
KLK11	Kallikrein Related Peptidase 11	Protein Coding	39	GC19M057554	14.0143	https://www.genecards.org/cgi-bin/carddisp.pl?gene=KLK11
SELENBP1	Selenium Binding Protein 1	Protein Coding	42	GC01M151364	14.0119	https://www.genecards.org/cgi-bin/carddisp.pl?gene=SELENBP1
RDH11	Retinol Dehydrogenase 11	Protein Coding	43	GC14M067676	14.0106	https://www.genecards.org/cgi-bin/carddisp.pl?gene=RDH11
TCHP	Trichoplein Keratin Filament Binding	Protein Coding	33	GC12P109900	14.0102	https://www.genecards.org/cgi-bin/carddisp.pl?gene=TCHP
NOS3	Nitric Oxide Synthase 3	Protein Coding	49	GC07P150990	13.9867	https://www.genecards.org/cgi-bin/carddisp.pl?gene=NOS3
CCNG1	Cyclin G1	Protein Coding	40	GC05P163438	13.9746	https://www.genecards.org/cgi-bin/carddisp.pl?gene=CCNG1
MUC16	Mucin 16, Cell Surface Associated	Protein Coding	36	GC19M008848	13.9537	https://www.genecards.org/cgi-bin/carddisp.pl?gene=MUC16
HSPA1A	Heat Shock Protein Family A (Hsp70) Member 1A	Protein Coding	42	GC06P070160	13.9489	https://www.genecards.org/cgi-bin/carddisp.pl?gene=HSPA1A
SLC39A1	Solute Carrier Family 39 Member 1	Protein Coding	38	GC01M153960	13.9387	https://www.genecards.org/cgi-bin/carddisp.pl?gene=SLC39A1
NPM1	Nucleophosmin 1	Protein Coding	47	GC05P171387	13.8736	https://www.genecards.org/cgi-bin/carddisp.pl?gene=NPM1
PRL	Prolactin	Protein Coding	40	GC06M022287	13.8691	https://www.genecards.org/cgi-bin/carddisp.pl?gene=PRL
PRLR	Prolactin Receptor	Protein Coding	45	GC05M035048	13.8173	https://www.genecards.org/cgi-bin/carddisp.pl?gene=PRLR
COL14A1	Collagen Type XIV Alpha 1 Chain	Protein Coding	40	GC08P120089	13.8156	https://www.genecards.org/cgi-bin/carddisp.pl?gene=COL14A1
PART1	Prostate Androgen-Regulated Transcript 1	RNA Gene	22	GC05P060503	13.806	https://www.genecards.org/cgi-bin/carddisp.pl?gene=PART1
IFNA2	Interferon Alpha 2	Protein Coding	39	GC09M021384	13.7876	https://www.genecards.org/cgi-bin/carddisp.pl?gene=IFNA2
DUSP1	Dual Specificity Phosphatase 1	Protein Coding	45	GC05M172768	13.7809	https://www.genecards.org/cgi-bin/carddisp.pl?gene=DUSP1
BGLAP	Bone Gamma-Carboxyglutamate Protein	Protein Coding	38	GC01P156242	13.7797	https://www.genecards.org/cgi-bin/carddisp.pl?gene=BGLAP
CHKA	Choline Kinase Alpha	Protein Coding	40	GC11M068052	13.7499	https://www.genecards.org/cgi-bin/carddisp.pl?gene=CHKA
NCOA2	Nuclear Receptor Coactivator 2	Protein Coding	43	GC08M070109	13.715	https://www.genecards.org/cgi-bin/carddisp.pl?gene=NCOA2
MAPK9	Mitogen-Activated Protein Kinase 9	Protein Coding	46	GC05M180242	13.6925	https://www.genecards.org/cgi-bin/carddisp.pl?gene=MAPK9
CCNE1	Cyclin E1	Protein Coding	46	GC19P029811	13.6838	https://www.genecards.org/cgi-bin/carddisp.pl?gene=CCNE1
HNF4A	Hepatocyte Nuclear Factor 4 Alpha	Protein Coding	48	GC20P044355	13.6241	https://www.genecards.org/cgi-bin/carddisp.pl?gene=HNF4A
KITLG	KIT Ligand	Protein Coding	42	GC12M088492	13.6079	https://www.genecards.org/cgi-bin/carddisp.pl?gene=KITLG
UGT2B17	UDP Glucuronosyltransferase Family 2 Member B17	Protein Coding	39	GC04M068537	13.6015	https://www.genecards.org/cgi-bin/carddisp.pl?gene=UGT2B17
TSPY1	Testis Specific Protein Y-Linked 1	Protein Coding	32	GC0YP009469	13.5719	https://www.genecards.org/cgi-bin/carddisp.pl?gene=TSPY1
AXL	AXL Receptor Tyrosine Kinase	Protein Coding	49	GC19P041219	13.5711	https://www.genecards.org/cgi-bin/carddisp.pl?gene=AXL
MIR503	MicroRNA 503	RNA Gene	17	GC0XM134676	13.5585	https://www.genecards.org/cgi-bin/carddisp.pl?gene=MIR503
MIR497	MicroRNA 497	RNA Gene	18	GC17M007022	13.5337	https://www.genecards.org/cgi-bin/carddisp.pl?gene=MIR497
AKT3	AKT Serine/Threonine Kinase 3	Protein Coding	51	GC01M243488	13.5211	https://www.genecards.org/cgi-bin/carddisp.pl?gene=AKT3
MIR151A	MicroRNA 151a	RNA Gene	18	GC08M140733	13.5054	https://www.genecards.org/cgi-bin/carddisp.pl?gene=MIR151A
MIR26B	MicroRNA 26b	RNA Gene	21	GC02P218402	13.4965	https://www.genecards.org/cgi-bin/carddisp.pl?gene=MIR26B
FANCM	FA Complementation Group M	Protein Coding	40	GC14P045135	13.4901	https://www.genecards.org/cgi-bin/carddisp.pl?gene=FANCM
IGF2-AS	IGF2 Antisense RNA	RNA Gene	23	GC11P002140	13.4842	https://www.genecards.org/cgi-bin/carddisp.pl?gene=IGF2-AS
TGIF1	TGFB Induced Factor Homeobox 1	Protein Coding	44	GC18P003411	13.4776	https://www.genecards.org/cgi-bin/carddisp.pl?gene=TGIF1
FANCD2	FA Complementation Group D2	Protein Coding	44	GC03P010026	13.4757	https://www.genecards.org/cgi-bin/carddisp.pl?gene=FANCD2
HMGA2	High Mobility Group AT-Hook 2	Protein Coding	43	GC12P065824	13.4713	https://www.genecards.org/cgi-bin/carddisp.pl?gene=HMGA2
MUC5AC	Mucin 5AC, Oligomeric Mucus/Gel-Forming	Protein Coding	36	GC11P001396	13.4554	https://www.genecards.org/cgi-bin/carddisp.pl?gene=MUC5AC
SART1	Spliceosome Associated Factor 1, Recruiter Of U4/U6.U5 Tri-SnRNP	Protein Coding	38	GC11P068146	13.4511	https://www.genecards.org/cgi-bin/carddisp.pl?gene=SART1
RB1CC1	RB1 Inducible Coiled-Coil 1	Protein Coding	40	GC08M052622	13.4441	https://www.genecards.org/cgi-bin/carddisp.pl?gene=RB1CC1
CREB3L4	CAMP Responsive Element Binding Protein 3 Like 4	Protein Coding	36	GC01P153967	13.4294	https://www.genecards.org/cgi-bin/carddisp.pl?gene=CREB3L4
APAF1	Apoptotic Peptidase Activating Factor 1	Protein Coding	44	GC12P098645	13.427	https://www.genecards.org/cgi-bin/carddisp.pl?gene=APAF1
YY1	YY1 Transcription Factor	Protein Coding	46	GC14P100238	13.4027	https://www.genecards.org/cgi-bin/carddisp.pl?gene=YY1
COL18A1	Collagen Type XVIII Alpha 1 Chain	Protein Coding	43	GC21P045405	13.3843	https://www.genecards.org/cgi-bin/carddisp.pl?gene=COL18A1
TUSC3	Tumor Suppressor Candidate 3	Protein Coding	40	GC08P015417	13.3832	https://www.genecards.org/cgi-bin/carddisp.pl?gene=TUSC3
LMNA	Lamin A/C	Protein Coding	46	GC01P156082	13.3745	https://www.genecards.org/cgi-bin/carddisp.pl?gene=LMNA
TFF1	Trefoil Factor 1	Protein Coding	42	GC21M042362	13.3647	https://www.genecards.org/cgi-bin/carddisp.pl?gene=TFF1
PTPN12	Protein Tyrosine Phosphatase Non-Receptor Type 12	Protein Coding	46	GC07P077537	13.3607	https://www.genecards.org/cgi-bin/carddisp.pl?gene=PTPN12
IDH2	Isocitrate Dehydrogenase (NADP(+)) 2	Protein Coding	50	GC15M090083	13.3477	https://www.genecards.org/cgi-bin/carddisp.pl?gene=IDH2
BMX	BMX Non-Receptor Tyrosine Kinase	Protein Coding	43	GC0XP015392	13.3439	https://www.genecards.org/cgi-bin/carddisp.pl?gene=BMX
TMC6	Transmembrane Channel Like 6	Protein Coding	40	GC17M078110	13.3111	https://www.genecards.org/cgi-bin/carddisp.pl?gene=TMC6
GHRH	Growth Hormone Releasing Hormone	Protein Coding	36	GC20M037251	13.2963	https://www.genecards.org/cgi-bin/carddisp.pl?gene=GHRH
CLDN3	Claudin 3	Protein Coding	39	GC07M073768	13.2861	https://www.genecards.org/cgi-bin/carddisp.pl?gene=CLDN3
BNIP3	BCL2 Interacting Protein 3	Protein Coding	40	GC10M131966	13.2777	https://www.genecards.org/cgi-bin/carddisp.pl?gene=BNIP3
NQO2	N-Ribosyldihydronicotinamide:Quinone Reductase 2	Protein Coding	43	GC06P003106	13.2399	https://www.genecards.org/cgi-bin/carddisp.pl?gene=NQO2
SAT1	Spermidine/Spermine N1-Acetyltransferase 1	Protein Coding	43	GC0XP023784	13.2398	https://www.genecards.org/cgi-bin/carddisp.pl?gene=SAT1
CRP	C-Reactive Protein	Protein Coding	44	GC01M159723	13.2353	https://www.genecards.org/cgi-bin/carddisp.pl?gene=CRP
ALCAM	Activated Leukocyte Cell Adhesion Molecule	Protein Coding	40	GC03P105366	13.2266	https://www.genecards.org/cgi-bin/carddisp.pl?gene=ALCAM
TLR4	Toll Like Receptor 4	Protein Coding	48	GC09P117704	13.2089	https://www.genecards.org/cgi-bin/carddisp.pl?gene=TLR4
F2R	Coagulation Factor II Thrombin Receptor	Protein Coding	44	GC05P076716	13.1997	https://www.genecards.org/cgi-bin/carddisp.pl?gene=F2R
HDAC2	Histone Deacetylase 2	Protein Coding	48	GC06M113933	13.1924	https://www.genecards.org/cgi-bin/carddisp.pl?gene=HDAC2
LAMC2	Laminin Subunit Gamma 2	Protein Coding	44	GC01P183186	13.1894	https://www.genecards.org/cgi-bin/carddisp.pl?gene=LAMC2
PSAP	Prosaposin	Protein Coding	44	GC10M071816	13.1882	https://www.genecards.org/cgi-bin/carddisp.pl?gene=PSAP
CASP2	Caspase 2	Protein Coding	46	GC07P147011	13.1761	https://www.genecards.org/cgi-bin/carddisp.pl?gene=CASP2
HYAL1	Hyaluronidase 1	Protein Coding	44	GC03M050299	13.1588	https://www.genecards.org/cgi-bin/carddisp.pl?gene=HYAL1
KAT5	Lysine Acetyltransferase 5	Protein Coding	45	GC11P065711	13.1411	https://www.genecards.org/cgi-bin/carddisp.pl?gene=KAT5
MAK	Male Germ Cell Associated Kinase	Protein Coding	42	GC06M010762	13.1359	https://www.genecards.org/cgi-bin/carddisp.pl?gene=MAK
PTPRJ	Protein Tyrosine Phosphatase Receptor Type J	Protein Coding	45	GC11P048002	13.1256	https://www.genecards.org/cgi-bin/carddisp.pl?gene=PTPRJ
CXCL1	C-X-C Motif Chemokine Ligand 1	Protein Coding	40	GC04P073869	13.1197	https://www.genecards.org/cgi-bin/carddisp.pl?gene=CXCL1
PPP2R1A	Protein Phosphatase 2 Scaffold Subunit Aalpha	Protein Coding	45	GC19P052189	13.1132	https://www.genecards.org/cgi-bin/carddisp.pl?gene=PPP2R1A
KLK6	Kallikrein Related Peptidase 6	Protein Coding	40	GC19M050958	13.0936	https://www.genecards.org/cgi-bin/carddisp.pl?gene=KLK6
HERC2	HECT And RLD Domain Containing E3 Ubiquitin Protein Ligase 2	Protein Coding	42	GC15M028111	13.0791	https://www.genecards.org/cgi-bin/carddisp.pl?gene=HERC2
SSTR1	Somatostatin Receptor 1	Protein Coding	42	GC14P038207	13.071	https://www.genecards.org/cgi-bin/carddisp.pl?gene=SSTR1
MIR27B	MicroRNA 27b	RNA Gene	20	GC09P095097	13.0698	https://www.genecards.org/cgi-bin/carddisp.pl?gene=MIR27B
FOXP3	Forkhead Box P3	Protein Coding	44	GC0XM049250	13.0643	https://www.genecards.org/cgi-bin/carddisp.pl?gene=FOXP3
KDM1A	Lysine Demethylase 1A	Protein Coding	46	GC01P023019	13.0578	https://www.genecards.org/cgi-bin/carddisp.pl?gene=KDM1A
DNAJB1	DnaJ Heat Shock Protein Family (Hsp40) Member B1	Protein Coding	41	GC19M014514	13.0514	https://www.genecards.org/cgi-bin/carddisp.pl?gene=DNAJB1
ERCC3	ERCC Excision Repair 3, TFIIH Core Complex Helicase Subunit	Protein Coding	46	GC02M127257	13.0511	https://www.genecards.org/cgi-bin/carddisp.pl?gene=ERCC3
ERCC5	ERCC Excision Repair 5, Endonuclease	Protein Coding	43	GC13P102845	13.0427	https://www.genecards.org/cgi-bin/carddisp.pl?gene=ERCC5
E2F3	E2F Transcription Factor 3	Protein Coding	40	GC06P020402	13.0257	https://www.genecards.org/cgi-bin/carddisp.pl?gene=E2F3
PRUNE2	Prune Homolog 2 With BCH Domain	Protein Coding	36	GC09M076611	13.0192	https://www.genecards.org/cgi-bin/carddisp.pl?gene=PRUNE2
ETS2	ETS Proto-Oncogene 2, Transcription Factor	Protein Coding	39	GC21P038805	13.0113	https://www.genecards.org/cgi-bin/carddisp.pl?gene=ETS2
JAG1	Jagged Canonical Notch Ligand 1	Protein Coding	48	GC20M010637	13.0079	https://www.genecards.org/cgi-bin/carddisp.pl?gene=JAG1
SOX4	SRY-Box Transcription Factor 4	Protein Coding	41	GC06P021593	12.9986	https://www.genecards.org/cgi-bin/carddisp.pl?gene=SOX4
PDZD2	PDZ Domain Containing 2	Protein Coding	36	GC05P031639	12.9762	https://www.genecards.org/cgi-bin/carddisp.pl?gene=PDZD2
MIR142	MicroRNA 142	RNA Gene	20	GC17M058331	12.9522	https://www.genecards.org/cgi-bin/carddisp.pl?gene=MIR142
MIR99B	MicroRNA 99b	RNA Gene	18	GC19P051692	12.9446	https://www.genecards.org/cgi-bin/carddisp.pl?gene=MIR99B
CD151	CD151 Molecule (Raph Blood Group)	Protein Coding	44	GC11P001383	12.9376	https://www.genecards.org/cgi-bin/carddisp.pl?gene=CD151
LINC00963	Long Intergenic Non-Protein Coding RNA 963	RNA Gene	14	GC09P129483	12.9334	https://www.genecards.org/cgi-bin/carddisp.pl?gene=LINC00963
CTAG1B	Cancer/Testis Antigen 1B	Protein Coding	30	GC0XM154617	12.933	https://www.genecards.org/cgi-bin/carddisp.pl?gene=CTAG1B
PTPRC	Protein Tyrosine Phosphatase Receptor Type C	Protein Coding	48	GC01P198607	12.9325	https://www.genecards.org/cgi-bin/carddisp.pl?gene=PTPRC
MIR301A	MicroRNA 301a	RNA Gene	19	GC17M059151	12.9237	https://www.genecards.org/cgi-bin/carddisp.pl?gene=MIR301A
ITGA2	Integrin Subunit Alpha 2	Protein Coding	43	GC05P052989	12.9217	https://www.genecards.org/cgi-bin/carddisp.pl?gene=ITGA2
CD164	CD164 Molecule	Protein Coding	38	GC06M109366	12.9207	https://www.genecards.org/cgi-bin/carddisp.pl?gene=CD164
PIP	Prolactin Induced Protein	Protein Coding	36	GC07P143132	12.9162	https://www.genecards.org/cgi-bin/carddisp.pl?gene=PIP
ERCC4	ERCC Excision Repair 4, Endonuclease Catalytic Subunit	Protein Coding	43	GC16P013920	12.9148	https://www.genecards.org/cgi-bin/carddisp.pl?gene=ERCC4
STAT5B	Signal Transducer And Activator Of Transcription 5B	Protein Coding	47	GC17M042199	12.897	https://www.genecards.org/cgi-bin/carddisp.pl?gene=STAT5B
SPINT1	Serine Peptidase Inhibitor, Kunitz Type 1	Protein Coding	39	GC15P040844	12.8577	https://www.genecards.org/cgi-bin/carddisp.pl?gene=SPINT1
LDHA	Lactate Dehydrogenase A	Protein Coding	48	GC11P018394	12.8487	https://www.genecards.org/cgi-bin/carddisp.pl?gene=LDHA
HNRNPK	Heterogeneous Nuclear Ribonucleoprotein K	Protein Coding	43	GC09M089389	12.8481	https://www.genecards.org/cgi-bin/carddisp.pl?gene=HNRNPK
POU5F1B	POU Class 5 Homeobox 1B	Protein Coding	31	GC08P127322	12.8405	https://www.genecards.org/cgi-bin/carddisp.pl?gene=POU5F1B
PSAT1	Phosphoserine Aminotransferase 1	Protein Coding	45	GC09P078297	12.8384	https://www.genecards.org/cgi-bin/carddisp.pl?gene=PSAT1
PEG10	Paternally Expressed 10	Protein Coding	39	GC07P094656	12.8249	https://www.genecards.org/cgi-bin/carddisp.pl?gene=PEG10
NCOR2	Nuclear Receptor Corepressor 2	Protein Coding	42	GC12M124324	12.8132	https://www.genecards.org/cgi-bin/carddisp.pl?gene=NCOR2
MMP3	Matrix Metallopeptidase 3	Protein Coding	48	GC11M102835	12.8101	https://www.genecards.org/cgi-bin/carddisp.pl?gene=MMP3
RBBP8	RB Binding Protein 8, Endonuclease	Protein Coding	42	GC18P022798	12.8023	https://www.genecards.org/cgi-bin/carddisp.pl?gene=RBBP8
TNS4	Tensin 4	Protein Coding	36	GC17M040475	12.7983	https://www.genecards.org/cgi-bin/carddisp.pl?gene=TNS4
GREB1	Growth Regulating Estrogen Receptor Binding 1	Protein Coding	35	GC02P011482	12.7981	https://www.genecards.org/cgi-bin/carddisp.pl?gene=GREB1
VEGFD	Vascular Endothelial Growth Factor D	Protein Coding	31	GC0XM015345	12.7732	https://www.genecards.org/cgi-bin/carddisp.pl?gene=VEGFD
SLMAP	Sarcolemma Associated Protein	Protein Coding	37	GC03P057834	12.7688	https://www.genecards.org/cgi-bin/carddisp.pl?gene=SLMAP
DRAIC	Downregulated RNA In Cancer, Inhibitor Of Cell Invasion And Migration	RNA Gene	14	GC15P087021	12.7584	https://www.genecards.org/cgi-bin/carddisp.pl?gene=DRAIC
DAPK1	Death Associated Protein Kinase 1	Protein Coding	47	GC09P087497	12.7483	https://www.genecards.org/cgi-bin/carddisp.pl?gene=DAPK1
HSD3B1	Hydroxy-Delta-5-Steroid Dehydrogenase, 3 Beta- And Steroid Delta-Isomerase 1	Protein Coding	42	GC01P119507	12.7415	https://www.genecards.org/cgi-bin/carddisp.pl?gene=HSD3B1
MIR101-1	MicroRNA 101-1	RNA Gene	18	GC01M065058	12.741	https://www.genecards.org/cgi-bin/carddisp.pl?gene=MIR101-1
ALKBH3	AlkB Homolog 3, Alpha-Ketoglutarate Dependent Dioxygenase	Protein Coding	36	GC11P043902	12.7323	https://www.genecards.org/cgi-bin/carddisp.pl?gene=ALKBH3
ATF3	Activating Transcription Factor 3	Protein Coding	42	GC01P212565	12.7269	https://www.genecards.org/cgi-bin/carddisp.pl?gene=ATF3
SDHA	Succinate Dehydrogenase Complex Flavoprotein Subunit A	Protein Coding	46	GC05P000208	12.7259	https://www.genecards.org/cgi-bin/carddisp.pl?gene=SDHA
PRKAR1A	Protein Kinase CAMP-Dependent Type I Regulatory Subunit Alpha	Protein Coding	49	GC17P068810	12.7079	https://www.genecards.org/cgi-bin/carddisp.pl?gene=PRKAR1A
TP53COR1	Tumor Protein P53 Pathway Corepressor 1	RNA Gene	7	GC06U903133	12.6973	https://www.genecards.org/cgi-bin/carddisp.pl?gene=TP53COR1
ABCC1	ATP Binding Cassette Subfamily C Member 1	Protein Coding	47	GC16P015949	12.6942	https://www.genecards.org/cgi-bin/carddisp.pl?gene=ABCC1
NAT2	N-Acetyltransferase 2	Protein Coding	41	GC08P018391	12.6902	https://www.genecards.org/cgi-bin/carddisp.pl?gene=NAT2
HOXB9	Homeobox B9	Protein Coding	39	GC17M048621	12.689	https://www.genecards.org/cgi-bin/carddisp.pl?gene=HOXB9
SCGB1D2	Secretoglobin Family 1D Member 2	Protein Coding	31	GC11P062260	12.6738	https://www.genecards.org/cgi-bin/carddisp.pl?gene=SCGB1D2
TRPV6	Transient Receptor Potential Cation Channel Subfamily V Member 6	Protein Coding	44	GC07M142871	12.659	https://www.genecards.org/cgi-bin/carddisp.pl?gene=TRPV6
ICAM1	Intercellular Adhesion Molecule 1	Protein Coding	47	GC19P010272	12.6551	https://www.genecards.org/cgi-bin/carddisp.pl?gene=ICAM1
FST	Follistatin	Protein Coding	44	GC05P053480	12.6409	https://www.genecards.org/cgi-bin/carddisp.pl?gene=FST
IBSP	Integrin Binding Sialoprotein	Protein Coding	35	GC04P087799	12.6356	https://www.genecards.org/cgi-bin/carddisp.pl?gene=IBSP
UGT2B15	UDP Glucuronosyltransferase Family 2 Member B15	Protein Coding	40	GC04M068646	12.6351	https://www.genecards.org/cgi-bin/carddisp.pl?gene=UGT2B15
CDC6	Cell Division Cycle 6	Protein Coding	43	GC17P040287	12.6309	https://www.genecards.org/cgi-bin/carddisp.pl?gene=CDC6
RNF43	Ring Finger Protein 43	Protein Coding	36	GC17M058352	12.6079	https://www.genecards.org/cgi-bin/carddisp.pl?gene=RNF43
U2AF1	U2 Small Nuclear RNA Auxiliary Factor 1	Protein Coding	42	GC21M043092	12.5945	https://www.genecards.org/cgi-bin/carddisp.pl?gene=U2AF1
CIP2A	Cellular Inhibitor Of PP2A	Protein Coding	27	GC03M108545	12.5798	https://www.genecards.org/cgi-bin/carddisp.pl?gene=CIP2A
IGFBP7	Insulin Like Growth Factor Binding Protein 7	Protein Coding	43	GC04M057030	12.5778	https://www.genecards.org/cgi-bin/carddisp.pl?gene=IGFBP7
WDR77	WD Repeat Domain 77	Protein Coding	38	GC01M111439	12.5751	https://www.genecards.org/cgi-bin/carddisp.pl?gene=WDR77
MIR144	MicroRNA 144	RNA Gene	18	GC17M032770	12.5449	https://www.genecards.org/cgi-bin/carddisp.pl?gene=MIR144
EDNRB	Endothelin Receptor Type B	Protein Coding	47	GC13M077895	12.5103	https://www.genecards.org/cgi-bin/carddisp.pl?gene=EDNRB
DPYD	Dihydropyrimidine Dehydrogenase	Protein Coding	50	GC01M097015	12.4934	https://www.genecards.org/cgi-bin/carddisp.pl?gene=DPYD
MAPK7	Mitogen-Activated Protein Kinase 7	Protein Coding	46	GC17P034035	12.4612	https://www.genecards.org/cgi-bin/carddisp.pl?gene=MAPK7
BIN1	Bridging Integrator 1	Protein Coding	44	GC02M127048	12.451	https://www.genecards.org/cgi-bin/carddisp.pl?gene=BIN1
AGK	Acylglycerol Kinase	Protein Coding	40	GC07P141551	12.4463	https://www.genecards.org/cgi-bin/carddisp.pl?gene=AGK
PECAM1	Platelet And Endothelial Cell Adhesion Molecule 1	Protein Coding	38	GC17M064319	12.4371	https://www.genecards.org/cgi-bin/carddisp.pl?gene=PECAM1
MC1R	Melanocortin 1 Receptor	Protein Coding	46	GC16P089912	12.4299	https://www.genecards.org/cgi-bin/carddisp.pl?gene=MC1R
ACTC1	Actin Alpha Cardiac Muscle 1	Protein Coding	40	GC15M034790	12.4286	https://www.genecards.org/cgi-bin/carddisp.pl?gene=ACTC1
GPC3	Glypican 3	Protein Coding	43	GC0XM133535	12.3971	https://www.genecards.org/cgi-bin/carddisp.pl?gene=GPC3
MSLN	Mesothelin	Protein Coding	39	GC16P007977	12.3902	https://www.genecards.org/cgi-bin/carddisp.pl?gene=MSLN
CTSD	Cathepsin D	Protein Coding	48	GC11M001752	12.3897	https://www.genecards.org/cgi-bin/carddisp.pl?gene=CTSD
WNT2	Wnt Family Member 2	Protein Coding	42	GC07M117289	12.3803	https://www.genecards.org/cgi-bin/carddisp.pl?gene=WNT2
ENPP2	Ectonucleotide Pyrophosphatase/Phosphodiesterase 2	Protein Coding	42	GC08M119556	12.3794	https://www.genecards.org/cgi-bin/carddisp.pl?gene=ENPP2
ADAM9	ADAM Metallopeptidase Domain 9	Protein Coding	46	GC08P038996	12.3758	https://www.genecards.org/cgi-bin/carddisp.pl?gene=ADAM9
WNT3A	Wnt Family Member 3A	Protein Coding	45	GC01P228881	12.3575	https://www.genecards.org/cgi-bin/carddisp.pl?gene=WNT3A
COL7A1	Collagen Type VII Alpha 1 Chain	Protein Coding	42	GC03M048564	12.3524	https://www.genecards.org/cgi-bin/carddisp.pl?gene=COL7A1
CTAG2	Cancer/Testis Antigen 2	Protein Coding	33	GC0XM154651	12.3452	https://www.genecards.org/cgi-bin/carddisp.pl?gene=CTAG2
AAGAB	Alpha And Gamma Adaptin Binding Protein	Protein Coding	38	GC15M067200	12.3288	https://www.genecards.org/cgi-bin/carddisp.pl?gene=AAGAB
SRA1	Steroid Receptor RNA Activator 1	Protein Coding	36	GC05M140537	12.3269	https://www.genecards.org/cgi-bin/carddisp.pl?gene=SRA1
NOS2	Nitric Oxide Synthase 2	Protein Coding	47	GC17M027756	12.322	https://www.genecards.org/cgi-bin/carddisp.pl?gene=NOS2
MCM7	Minichromosome Maintenance Complex Component 7	Protein Coding	43	GC07M100092	12.2948	https://www.genecards.org/cgi-bin/carddisp.pl?gene=MCM7
EGOT	Eosinophil Granule Ontogeny Transcript	RNA Gene	20	GC03M004790	12.2711	https://www.genecards.org/cgi-bin/carddisp.pl?gene=EGOT
HSD3B2	Hydroxy-Delta-5-Steroid Dehydrogenase, 3 Beta- And Steroid Delta-Isomerase 2	Protein Coding	44	GC01P119414	12.2331	https://www.genecards.org/cgi-bin/carddisp.pl?gene=HSD3B2
FOXM1	Forkhead Box M1	Protein Coding	42	GC12M002857	12.2061	https://www.genecards.org/cgi-bin/carddisp.pl?gene=FOXM1
AGR3	Anterior Gradient 3, Protein Disulphide Isomerase Family Member	Protein Coding	35	GC07M016854	12.201	https://www.genecards.org/cgi-bin/carddisp.pl?gene=AGR3
MIR16-2	MicroRNA 16-2	RNA Gene	18	GC03P160413	12.1781	https://www.genecards.org/cgi-bin/carddisp.pl?gene=MIR16-2
SERPINA1	Serpin Family A Member 1	Protein Coding	46	GC14M094376	12.1565	https://www.genecards.org/cgi-bin/carddisp.pl?gene=SERPINA1
DIRC1	Disrupted In Renal Carcinoma 1	RNA Gene	23	GC02M188733	12.1012	https://www.genecards.org/cgi-bin/carddisp.pl?gene=DIRC1
NTHL1	Nth Like DNA Glycosylase 1	Protein Coding	42	GC16M005474	12.0971	https://www.genecards.org/cgi-bin/carddisp.pl?gene=NTHL1
MAGEA3	MAGE Family Member A3	Protein Coding	35	GC0XP152698	12.0913	https://www.genecards.org/cgi-bin/carddisp.pl?gene=MAGEA3
TNFRSF11A	TNF Receptor Superfamily Member 11a	Protein Coding	43	GC18P062325	12.0716	https://www.genecards.org/cgi-bin/carddisp.pl?gene=TNFRSF11A
ANXA3	Annexin A3	Protein Coding	40	GC04P078551	12.0693	https://www.genecards.org/cgi-bin/carddisp.pl?gene=ANXA3
MIR342	MicroRNA 342	RNA Gene	18	GC14P100109	12.0609	https://www.genecards.org/cgi-bin/carddisp.pl?gene=MIR342
MCAM	Melanoma Cell Adhesion Molecule	Protein Coding	38	GC11M119308	12.06	https://www.genecards.org/cgi-bin/carddisp.pl?gene=MCAM
SF3B1	Splicing Factor 3b Subunit 1	Protein Coding	43	GC02M197401	12.0446	https://www.genecards.org/cgi-bin/carddisp.pl?gene=SF3B1
ACVR1B	Activin A Receptor Type 1B	Protein Coding	44	GC12P051951	12.0359	https://www.genecards.org/cgi-bin/carddisp.pl?gene=ACVR1B
AKR1C2	Aldo-Keto Reductase Family 1 Member C2	Protein Coding	44	GC10M004987	12.0344	https://www.genecards.org/cgi-bin/carddisp.pl?gene=AKR1C2
GAST	Gastrin	Protein Coding	38	GC17P041712	12.0312	https://www.genecards.org/cgi-bin/carddisp.pl?gene=GAST
TIMELESS	Timeless Circadian Regulator	Protein Coding	37	GC12M056416	12.0301	https://www.genecards.org/cgi-bin/carddisp.pl?gene=TIMELESS
TYR	Tyrosinase	Protein Coding	45	GC11P089177	12.0225	https://www.genecards.org/cgi-bin/carddisp.pl?gene=TYR
CCAT1	Colon Cancer Associated Transcript 1	RNA Gene	14	GC08M127207	12.0142	https://www.genecards.org/cgi-bin/carddisp.pl?gene=CCAT1
CDH11	Cadherin 11	Protein Coding	46	GC16M064943	12.0027	https://www.genecards.org/cgi-bin/carddisp.pl?gene=CDH11
AZGP1	Alpha-2-Glycoprotein 1, Zinc-Binding	Protein Coding	41	GC07M099967	12.0006	https://www.genecards.org/cgi-bin/carddisp.pl?gene=AZGP1
CRISP3	Cysteine Rich Secretory Protein 3	Protein Coding	35	GC06M049727	11.9818	https://www.genecards.org/cgi-bin/carddisp.pl?gene=CRISP3
PDPK1	3-Phosphoinositide Dependent Protein Kinase 1	Protein Coding	47	GC16P002537	11.9597	https://www.genecards.org/cgi-bin/carddisp.pl?gene=PDPK1
LIMK1	LIM Domain Kinase 1	Protein Coding	47	GC07P074082	11.9241	https://www.genecards.org/cgi-bin/carddisp.pl?gene=LIMK1
S100P	S100 Calcium Binding Protein P	Protein Coding	38	GC04P006700	11.9175	https://www.genecards.org/cgi-bin/carddisp.pl?gene=S100P
MCC	MCC Regulator Of WNT Signaling Pathway	Protein Coding	39	GC05M113022	11.8996	https://www.genecards.org/cgi-bin/carddisp.pl?gene=MCC
MIR196A1	MicroRNA 196a-1	RNA Gene	20	GC17M048632	11.8896	https://www.genecards.org/cgi-bin/carddisp.pl?gene=MIR196A1
HLA-G	Major Histocompatibility Complex, Class I, G	Protein Coding	42	GC06P070094	11.8833	https://www.genecards.org/cgi-bin/carddisp.pl?gene=HLA-G
CD40	CD40 Molecule	Protein Coding	45	GC20P046118	11.8796	https://www.genecards.org/cgi-bin/carddisp.pl?gene=CD40
RABL3	RAB, Member Of RAS Oncogene Family Like 3	Protein Coding	32	GC03M120686	11.8772	https://www.genecards.org/cgi-bin/carddisp.pl?gene=RABL3
VAV3	Vav Guanine Nucleotide Exchange Factor 3	Protein Coding	42	GC01M107571	11.8626	https://www.genecards.org/cgi-bin/carddisp.pl?gene=VAV3
PKM	Pyruvate Kinase M1/2	Protein Coding	43	GC15M072199	11.8605	https://www.genecards.org/cgi-bin/carddisp.pl?gene=PKM
SYT7	Synaptotagmin 7	Protein Coding	38	GC11M061513	11.8586	https://www.genecards.org/cgi-bin/carddisp.pl?gene=SYT7
GHR	Growth Hormone Receptor	Protein Coding	44	GC05P042429	11.8384	https://www.genecards.org/cgi-bin/carddisp.pl?gene=GHR
STK4	Serine/Threonine Kinase 4	Protein Coding	47	GC20P044966	11.8373	https://www.genecards.org/cgi-bin/carddisp.pl?gene=STK4
SMARCE1	SWI/SNF Related, Matrix Associated, Actin Dependent Regulator Of Chromatin, Subfamily E, Member 1	Protein Coding	43	GC17M040624	11.8256	https://www.genecards.org/cgi-bin/carddisp.pl?gene=SMARCE1
MIR24-1	MicroRNA 24-1	RNA Gene	19	GC09P095086	11.767	https://www.genecards.org/cgi-bin/carddisp.pl?gene=MIR24-1
EPAS1	Endothelial PAS Domain Protein 1	Protein Coding	47	GC02P046293	11.767	https://www.genecards.org/cgi-bin/carddisp.pl?gene=EPAS1
ELK1	ETS Transcription Factor ELK1	Protein Coding	42	GC0XM047635	11.7538	https://www.genecards.org/cgi-bin/carddisp.pl?gene=ELK1
FLNA	Filamin A	Protein Coding	47	GC0XM154348	11.7271	https://www.genecards.org/cgi-bin/carddisp.pl?gene=FLNA
SERPINB3	Serpin Family B Member 3	Protein Coding	39	GC18M063655	11.7105	https://www.genecards.org/cgi-bin/carddisp.pl?gene=SERPINB3
KLF4	Kruppel Like Factor 4	Protein Coding	43	GC09M107484	11.6895	https://www.genecards.org/cgi-bin/carddisp.pl?gene=KLF4
GLIPR1	GLI Pathogenesis Related 1	Protein Coding	38	GC12P075480	11.6841	https://www.genecards.org/cgi-bin/carddisp.pl?gene=GLIPR1
CSF3	Colony Stimulating Factor 3	Protein Coding	37	GC17P040015	11.6761	https://www.genecards.org/cgi-bin/carddisp.pl?gene=CSF3
HPSE	Heparanase	Protein Coding	42	GC04M083292	11.6709	https://www.genecards.org/cgi-bin/carddisp.pl?gene=HPSE
ABCC3	ATP Binding Cassette Subfamily C Member 3	Protein Coding	44	GC17P050634	11.66	https://www.genecards.org/cgi-bin/carddisp.pl?gene=ABCC3
TNFRSF10C	TNF Receptor Superfamily Member 10c	Protein Coding	37	GC08P023102	11.6579	https://www.genecards.org/cgi-bin/carddisp.pl?gene=TNFRSF10C
MIR498	MicroRNA 498	RNA Gene	15	GC19P060494	11.6483	https://www.genecards.org/cgi-bin/carddisp.pl?gene=MIR498
TRPS1	Transcriptional Repressor GATA Binding 1	Protein Coding	44	GC08M115408	11.6407	https://www.genecards.org/cgi-bin/carddisp.pl?gene=TRPS1
MTA1	Metastasis Associated 1	Protein Coding	41	GC14P105419	11.6391	https://www.genecards.org/cgi-bin/carddisp.pl?gene=MTA1
PIAS3	Protein Inhibitor Of Activated STAT 3	Protein Coding	39	GC01M145848	11.6313	https://www.genecards.org/cgi-bin/carddisp.pl?gene=PIAS3
S100A1	S100 Calcium Binding Protein A1	Protein Coding	39	GC01P153627	11.6126	https://www.genecards.org/cgi-bin/carddisp.pl?gene=S100A1
CASP6	Caspase 6	Protein Coding	46	GC04M109688	11.5695	https://www.genecards.org/cgi-bin/carddisp.pl?gene=CASP6
STAT6	Signal Transducer And Activator Of Transcription 6	Protein Coding	47	GC12M057095	11.5552	https://www.genecards.org/cgi-bin/carddisp.pl?gene=STAT6
RUNX3	RUNX Family Transcription Factor 3	Protein Coding	42	GC01M024899	11.5523	https://www.genecards.org/cgi-bin/carddisp.pl?gene=RUNX3
DDR1	Discoidin Domain Receptor Tyrosine Kinase 1	Protein Coding	44	GC06P070126	11.5404	https://www.genecards.org/cgi-bin/carddisp.pl?gene=DDR1
MIR29B2	MicroRNA 29b-2	RNA Gene	18	GC01M207806	11.5168	https://www.genecards.org/cgi-bin/carddisp.pl?gene=MIR29B2
BCAS1	Brain Enriched Myelin Associated Protein 1	Protein Coding	36	GC20M053936	11.5073	https://www.genecards.org/cgi-bin/carddisp.pl?gene=BCAS1
CSF1R	Colony Stimulating Factor 1 Receptor	Protein Coding	49	GC05M150053	11.4781	https://www.genecards.org/cgi-bin/carddisp.pl?gene=CSF1R
RAD54B	RAD54 Homolog B	Protein Coding	40	GC08M094371	11.4776	https://www.genecards.org/cgi-bin/carddisp.pl?gene=RAD54B
SERPINE1	Serpin Family E Member 1	Protein Coding	47	GC07P101127	11.472	https://www.genecards.org/cgi-bin/carddisp.pl?gene=SERPINE1
KAT2B	Lysine Acetyltransferase 2B	Protein Coding	46	GC03P020043	11.4588	https://www.genecards.org/cgi-bin/carddisp.pl?gene=KAT2B
TRIM68	Tripartite Motif Containing 68	Protein Coding	36	GC11M004577	11.4537	https://www.genecards.org/cgi-bin/carddisp.pl?gene=TRIM68
FHL2	Four And A Half LIM Domains 2	Protein Coding	43	GC02M105357	11.4243	https://www.genecards.org/cgi-bin/carddisp.pl?gene=FHL2
MIR184	MicroRNA 184	RNA Gene	23	GC15P079209	11.4209	https://www.genecards.org/cgi-bin/carddisp.pl?gene=MIR184
MMP11	Matrix Metallopeptidase 11	Protein Coding	44	GC22P023768	11.4144	https://www.genecards.org/cgi-bin/carddisp.pl?gene=MMP11
PRDX3	Peroxiredoxin 3	Protein Coding	41	GC10M119167	11.4129	https://www.genecards.org/cgi-bin/carddisp.pl?gene=PRDX3
MIR491	MicroRNA 491	RNA Gene	19	GC09P020716	11.4102	https://www.genecards.org/cgi-bin/carddisp.pl?gene=MIR491
RECQL4	RecQ Like Helicase 4	Protein Coding	40	GC08M145088	11.4093	https://www.genecards.org/cgi-bin/carddisp.pl?gene=RECQL4
USP7	Ubiquitin Specific Peptidase 7	Protein Coding	46	GC16M008892	11.4093	https://www.genecards.org/cgi-bin/carddisp.pl?gene=USP7
MAP3K7	Mitogen-Activated Protein Kinase Kinase Kinase 7	Protein Coding	49	GC06M090513	11.4092	https://www.genecards.org/cgi-bin/carddisp.pl?gene=MAP3K7
20	Cytochrome P450 Family 2 Subfamily E Member 1	Protein Coding	43	GC10P133520	11.4029	https://www.genecards.org/cgi-bin/carddisp.pl?gene=CYP2E1
MAGEA1	MAGE Family Member A1	Protein Coding	36	GC0XP153179	11.3775	https://www.genecards.org/cgi-bin/carddisp.pl?gene=MAGEA1
MIR32	MicroRNA 32	RNA Gene	19	GC09M109046	11.3679	https://www.genecards.org/cgi-bin/carddisp.pl?gene=MIR32
CCR6	C-C Motif Chemokine Receptor 6	Protein Coding	43	GC06P167111	11.3651	https://www.genecards.org/cgi-bin/carddisp.pl?gene=CCR6
MIAT	Myocardial Infarction Associated Transcript	RNA Gene	23	GC22P026646	11.353	https://www.genecards.org/cgi-bin/carddisp.pl?gene=MIAT
GLI2	GLI Family Zinc Finger 2	Protein Coding	46	GC02P120735	11.3529	https://www.genecards.org/cgi-bin/carddisp.pl?gene=GLI2
TBC1D3	TBC1 Domain Family Member 3	Protein Coding	27	GC17M038181	11.3468	https://www.genecards.org/cgi-bin/carddisp.pl?gene=TBC1D3
MUC6	Mucin 6, Oligomeric Mucus/Gel-Forming	Protein Coding	36	GC11M001012	11.336	https://www.genecards.org/cgi-bin/carddisp.pl?gene=MUC6
CALB2	Calbindin 2	Protein Coding	39	GC16P071392	11.3336	https://www.genecards.org/cgi-bin/carddisp.pl?gene=CALB2
RARRES1	Retinoic Acid Receptor Responder 1	Protein Coding	39	GC03M158696	11.2974	https://www.genecards.org/cgi-bin/carddisp.pl?gene=RARRES1
ID4	Inhibitor Of DNA Binding 4, HLH Protein	Protein Coding	38	GC06P019837	11.2912	https://www.genecards.org/cgi-bin/carddisp.pl?gene=ID4
GADD45A	Growth Arrest And DNA Damage Inducible Alpha	Protein Coding	42	GC01P067685	11.2871	https://www.genecards.org/cgi-bin/carddisp.pl?gene=GADD45A
S100A4	S100 Calcium Binding Protein A4	Protein Coding	42	GC01M153543	11.2603	https://www.genecards.org/cgi-bin/carddisp.pl?gene=S100A4
POMC	Proopiomelanocortin	Protein Coding	45	GC02M025160	11.253	https://www.genecards.org/cgi-bin/carddisp.pl?gene=POMC
ACTB	Actin Beta	Protein Coding	47	GC07M005527	11.2434	https://www.genecards.org/cgi-bin/carddisp.pl?gene=ACTB
ANGPT2	Angiopoietin 2	Protein Coding	43	GC08M006499	11.2403	https://www.genecards.org/cgi-bin/carddisp.pl?gene=ANGPT2
PIAS1	Protein Inhibitor Of Activated STAT 1	Protein Coding	43	GC15P068054	11.2378	https://www.genecards.org/cgi-bin/carddisp.pl?gene=PIAS1
FALEC	Focally Amplified Long Non-Coding RNA In Epithelial Cancer	RNA Gene	14	GC01P150519	11.2257	https://www.genecards.org/cgi-bin/carddisp.pl?gene=FALEC
ERC1	ELKS/RAB6-Interacting/CAST Family Member 1	Protein Coding	40	GC12P000972	11.2253	https://www.genecards.org/cgi-bin/carddisp.pl?gene=ERC1
CDH5	Cadherin 5	Protein Coding	44	GC16P066366	11.2211	https://www.genecards.org/cgi-bin/carddisp.pl?gene=CDH5
PRKD3	Protein Kinase D3	Protein Coding	43	GC02M037251	11.2193	https://www.genecards.org/cgi-bin/carddisp.pl?gene=PRKD3
PTOV1	PTOV1 Extended AT-Hook Containing Adaptor Protein	Protein Coding	35	GC19P050064	11.2178	https://www.genecards.org/cgi-bin/carddisp.pl?gene=PTOV1
GAS8-AS1	GAS8 Antisense RNA 1	RNA Gene	21	GC16M090028	11.1896	https://www.genecards.org/cgi-bin/carddisp.pl?gene=GAS8-AS1
MIR510	MicroRNA 510	RNA Gene	14	GC0XM147272	11.1795	https://www.genecards.org/cgi-bin/carddisp.pl?gene=MIR510
NOG	Noggin	Protein Coding	44	GC17P056593	11.1793	https://www.genecards.org/cgi-bin/carddisp.pl?gene=NOG
BMPR2	Bone Morphogenetic Protein Receptor Type 2	Protein Coding	47	GC02P202376	11.1712	https://www.genecards.org/cgi-bin/carddisp.pl?gene=BMPR2
RNF14	Ring Finger Protein 14	Protein Coding	40	GC05P141958	11.1705	https://www.genecards.org/cgi-bin/carddisp.pl?gene=RNF14
IRX5	Iroquois Homeobox 5	Protein Coding	39	GC16P054930	11.1592	https://www.genecards.org/cgi-bin/carddisp.pl?gene=IRX5
MAX	MYC Associated Factor X	Protein Coding	44	GC14M065039	11.1502	https://www.genecards.org/cgi-bin/carddisp.pl?gene=MAX
MIR520C	MicroRNA 520c	RNA Gene	17	GC19P060503	11.149	https://www.genecards.org/cgi-bin/carddisp.pl?gene=MIR520C
BAG1	BAG Cochaperone 1	Protein Coding	40	GC09M033245	11.1154	https://www.genecards.org/cgi-bin/carddisp.pl?gene=BAG1
MIR345	MicroRNA 345	RNA Gene	19	GC14P100307	11.1025	https://www.genecards.org/cgi-bin/carddisp.pl?gene=MIR345
RARA	Retinoic Acid Receptor Alpha	Protein Coding	47	GC17P040309	11.0846	https://www.genecards.org/cgi-bin/carddisp.pl?gene=RARA
KRT17	Keratin 17	Protein Coding	43	GC17M041619	11.0773	https://www.genecards.org/cgi-bin/carddisp.pl?gene=KRT17
STEAP1	STEAP Family Member 1	Protein Coding	37	GC07P090154	11.0722	https://www.genecards.org/cgi-bin/carddisp.pl?gene=STEAP1
BCAS2	BCAS2 Pre-MRNA Processing Factor	Protein Coding	35	GC01M114567	11.0686	https://www.genecards.org/cgi-bin/carddisp.pl?gene=BCAS2
MAP2K5	Mitogen-Activated Protein Kinase Kinase 5	Protein Coding	44	GC15P087014	11.022	https://www.genecards.org/cgi-bin/carddisp.pl?gene=MAP2K5
MYCL	MYCL Proto-Oncogene, BHLH Transcription Factor	Protein Coding	36	GC01M039895	11.0209	https://www.genecards.org/cgi-bin/carddisp.pl?gene=MYCL
BECN1	Beclin 1	Protein Coding	43	GC17M042810	11.0044	https://www.genecards.org/cgi-bin/carddisp.pl?gene=BECN1
PCM1	Pericentriolar Material 1	Protein Coding	40	GC08P017922	10.9778	https://www.genecards.org/cgi-bin/carddisp.pl?gene=PCM1
CHEK1	Checkpoint Kinase 1	Protein Coding	47	GC11P125625	10.9777	https://www.genecards.org/cgi-bin/carddisp.pl?gene=CHEK1
RXRA	Retinoid X Receptor Alpha	Protein Coding	47	GC09P134317	10.9743	https://www.genecards.org/cgi-bin/carddisp.pl?gene=RXRA
CDKN1C	Cyclin Dependent Kinase Inhibitor 1C	Protein Coding	45	GC11M002902	10.971	https://www.genecards.org/cgi-bin/carddisp.pl?gene=CDKN1C
RELB	RELB Proto-Oncogene, NF-KB Subunit	Protein Coding	43	GC19P045505	10.9699	https://www.genecards.org/cgi-bin/carddisp.pl?gene=RELB
CTCF	CCCTC-Binding Factor	Protein Coding	45	GC16P067563	10.9401	https://www.genecards.org/cgi-bin/carddisp.pl?gene=CTCF
TTLL12	Tubulin Tyrosine Ligase Like 12	Protein Coding	34	GC22M053078	10.9295	https://www.genecards.org/cgi-bin/carddisp.pl?gene=TTLL12
MUC2	Mucin 2, Oligomeric Mucus/Gel-Forming	Protein Coding	37	GC11P001074	10.9053	https://www.genecards.org/cgi-bin/carddisp.pl?gene=MUC2
LEP	Leptin	Protein Coding	44	GC07P128241	10.8961	https://www.genecards.org/cgi-bin/carddisp.pl?gene=LEP
FBN1	Fibrillin 1	Protein Coding	44	GC15M048408	10.8677	https://www.genecards.org/cgi-bin/carddisp.pl?gene=FBN1
XPA	XPA, DNA Damage Recognition And Repair Factor	Protein Coding	44	GC09M097654	10.8601	https://www.genecards.org/cgi-bin/carddisp.pl?gene=XPA
FENDRR	FOXF1 Adjacent Non-Coding Developmental Regulatory RNA	RNA Gene	18	GC16M086511	10.8583	https://www.genecards.org/cgi-bin/carddisp.pl?gene=FENDRR
CCAR1	Cell Division Cycle And Apoptosis Regulator 1	Protein Coding	36	GC10P068721	10.8524	https://www.genecards.org/cgi-bin/carddisp.pl?gene=CCAR1
IL1A	Interleukin 1 Alpha	Protein Coding	41	GC02M112773	10.8486	https://www.genecards.org/cgi-bin/carddisp.pl?gene=IL1A
CDC20	Cell Division Cycle 20	Protein Coding	42	GC01P043358	10.843	https://www.genecards.org/cgi-bin/carddisp.pl?gene=CDC20
TPR	Translocated Promoter Region, Nuclear Basket Protein	Protein Coding	40	GC01M186319	10.8323	https://www.genecards.org/cgi-bin/carddisp.pl?gene=TPR
LINC01138	Long Intergenic Non-Protein Coding RNA 1138	RNA Gene	14	GC01M148475	10.829	https://www.genecards.org/cgi-bin/carddisp.pl?gene=LINC01138
EIF3H	Eukaryotic Translation Initiation Factor 3 Subunit H	Protein Coding	39	GC08M116642	10.8086	https://www.genecards.org/cgi-bin/carddisp.pl?gene=EIF3H
NWD1	NACHT And WD Repeat Domain Containing 1	Protein Coding	30	GC19P016719	10.7909	https://www.genecards.org/cgi-bin/carddisp.pl?gene=NWD1
MIR198	MicroRNA 198	RNA Gene	15	GC03M120395	10.7839	https://www.genecards.org/cgi-bin/carddisp.pl?gene=MIR198
RCN1	Reticulocalbin 1	Protein Coding	38	GC11P032090	10.7819	https://www.genecards.org/cgi-bin/carddisp.pl?gene=RCN1
MMP10	Matrix Metallopeptidase 10	Protein Coding	44	GC11M102770	10.7668	https://www.genecards.org/cgi-bin/carddisp.pl?gene=MMP10
ELAVL1	ELAV Like RNA Binding Protein 1	Protein Coding	40	GC19M007958	10.7323	https://www.genecards.org/cgi-bin/carddisp.pl?gene=ELAVL1
MTDH	Metadherin	Protein Coding	39	GC08P097643	10.7231	https://www.genecards.org/cgi-bin/carddisp.pl?gene=MTDH
PI16	Peptidase Inhibitor 16	Protein Coding	35	GC06P070298	10.7221	https://www.genecards.org/cgi-bin/carddisp.pl?gene=PI16
CTBP1-AS	CTBP1 Antisense RNA	RNA Gene	12	GC04P001204	10.7189	https://www.genecards.org/cgi-bin/carddisp.pl?gene=CTBP1-AS
THBS4	Thrombospondin 4	Protein Coding	41	GC05P079991	10.7045	https://www.genecards.org/cgi-bin/carddisp.pl?gene=THBS4
SNHG5	Small Nucleolar RNA Host Gene 5	RNA Gene	20	GC06M085650	10.7018	https://www.genecards.org/cgi-bin/carddisp.pl?gene=SNHG5
FSCN1	Fascin Actin-Bundling Protein 1	Protein Coding	40	GC07P005592	10.6474	https://www.genecards.org/cgi-bin/carddisp.pl?gene=FSCN1
SCGB1D1	Secretoglobin Family 1D Member 1	Protein Coding	27	GC11P062208	10.6327	https://www.genecards.org/cgi-bin/carddisp.pl?gene=SCGB1D1
RHEB	Ras Homolog, MTORC1 Binding	Protein Coding	46	GC07M151466	10.5928	https://www.genecards.org/cgi-bin/carddisp.pl?gene=RHEB
ALDH2	Aldehyde Dehydrogenase 2 Family Member	Protein Coding	48	GC12P111766	10.5802	https://www.genecards.org/cgi-bin/carddisp.pl?gene=ALDH2
DHRS9	Dehydrogenase/Reductase 9	Protein Coding	37	GC02P169064	10.5744	https://www.genecards.org/cgi-bin/carddisp.pl?gene=DHRS9
MIEN1	Migration And Invasion Enhancer 1	Protein Coding	32	GC17M039728	10.57	https://www.genecards.org/cgi-bin/carddisp.pl?gene=MIEN1
FAH	Fumarylacetoacetate Hydrolase	Protein Coding	44	GC15P080152	10.5627	https://www.genecards.org/cgi-bin/carddisp.pl?gene=FAH
SCAP	SREBF Chaperone	Protein Coding	39	GC03M047413	10.5496	https://www.genecards.org/cgi-bin/carddisp.pl?gene=SCAP
XAGE1A	X Antigen Family Member 1A	Protein Coding	23	GC0XP052496	10.5261	https://www.genecards.org/cgi-bin/carddisp.pl?gene=XAGE1A
SEC23B	SEC23 Homolog B, COPII Coat Complex Component	Protein Coding	42	GC20P018507	10.5195	https://www.genecards.org/cgi-bin/carddisp.pl?gene=SEC23B
USF3	Upstream Transcription Factor Family Member 3	Protein Coding	25	GC03M113649	10.5177	https://www.genecards.org/cgi-bin/carddisp.pl?gene=USF3
BTNL2	Butyrophilin Like 2	Protein Coding	37	GC06M032393	10.5139	https://www.genecards.org/cgi-bin/carddisp.pl?gene=BTNL2
PAX2	Paired Box 2	Protein Coding	45	GC10P100735	10.5088	https://www.genecards.org/cgi-bin/carddisp.pl?gene=PAX2
LPXN	Leupaxin	Protein Coding	39	GC11M079740	10.503	https://www.genecards.org/cgi-bin/carddisp.pl?gene=LPXN
PTPN3	Protein Tyrosine Phosphatase Non-Receptor Type 3	Protein Coding	43	GC09M109375	10.499	https://www.genecards.org/cgi-bin/carddisp.pl?gene=PTPN3
DPP4	Dipeptidyl Peptidase 4	Protein Coding	47	GC02M161992	10.4834	https://www.genecards.org/cgi-bin/carddisp.pl?gene=DPP4
ZEB2	Zinc Finger E-Box Binding Homeobox 2	Protein Coding	46	GC02M144384	10.4761	https://www.genecards.org/cgi-bin/carddisp.pl?gene=ZEB2
SEC14L2	SEC14 Like Lipid Binding 2	Protein Coding	38	GC22P030396	10.4714	https://www.genecards.org/cgi-bin/carddisp.pl?gene=SEC14L2
CPA4	Carboxypeptidase A4	Protein Coding	39	GC07P130293	10.47	https://www.genecards.org/cgi-bin/carddisp.pl?gene=CPA4
PLAG1	PLAG1 Zinc Finger	Protein Coding	39	GC08M056206	10.433	https://www.genecards.org/cgi-bin/carddisp.pl?gene=PLAG1
LOC111099027	Transmembrane Protease Serine 2 Breakpoint Cluster Recombination Region	Biological Region	1	GC21P041485	10.433	https://www.genecards.org/cgi-bin/carddisp.pl?gene=LOC111099027
LOC111099028	ERG, ETS Transcription Factor Breakpoint Cluster Recombination Region	Biological Region	1	GC21P038454	10.433	https://www.genecards.org/cgi-bin/carddisp.pl?gene=LOC111099028
MIR186	MicroRNA 186	RNA Gene	18	GC01M071067	10.3999	https://www.genecards.org/cgi-bin/carddisp.pl?gene=MIR186
DUXAP9	Double Homeobox A Pseudogene 9	Pseudogene	8	GC14P028779	10.3917	https://www.genecards.org/cgi-bin/carddisp.pl?gene=DUXAP9
EPO	Erythropoietin	Protein Coding	38	GC07P100720	10.3903	https://www.genecards.org/cgi-bin/carddisp.pl?gene=EPO
ITGAV	Integrin Subunit Alpha V	Protein Coding	44	GC02P186589	10.3875	https://www.genecards.org/cgi-bin/carddisp.pl?gene=ITGAV
BCAS3	BCAS3 Microtubule Associated Cell Migration Factor	Protein Coding	35	GC17P060678	10.3716	https://www.genecards.org/cgi-bin/carddisp.pl?gene=BCAS3
MIR202	MicroRNA 202	RNA Gene	18	GC10M133247	10.3621	https://www.genecards.org/cgi-bin/carddisp.pl?gene=MIR202
TRIM33	Tripartite Motif Containing 33	Protein Coding	42	GC01M114392	10.3453	https://www.genecards.org/cgi-bin/carddisp.pl?gene=TRIM33
MT-CO1	Mitochondrially Encoded Cytochrome C Oxidase I	Protein Coding	32	GCMTP005906	10.3314	https://www.genecards.org/cgi-bin/carddisp.pl?gene=MT-CO1
IL2RA	Interleukin 2 Receptor Subunit Alpha	Protein Coding	47	GC10M006010	10.3201	https://www.genecards.org/cgi-bin/carddisp.pl?gene=IL2RA
CYP1A2	Cytochrome P450 Family 1 Subfamily A Member 2	Protein Coding	43	GC15P074748	10.3154	https://www.genecards.org/cgi-bin/carddisp.pl?gene=CYP1A2
GJB2	Gap Junction Protein Beta 2	Protein Coding	45	GC13M020187	10.3139	https://www.genecards.org/cgi-bin/carddisp.pl?gene=GJB2
VIPR1	Vasoactive Intestinal Peptide Receptor 1	Protein Coding	44	GC03P042490	10.277	https://www.genecards.org/cgi-bin/carddisp.pl?gene=VIPR1
IL17A	Interleukin 17A	Protein Coding	39	GC06P052186	10.2748	https://www.genecards.org/cgi-bin/carddisp.pl?gene=IL17A
HGD	Homogentisate 1,2-Dioxygenase	Protein Coding	42	GC03M120628	10.2713	https://www.genecards.org/cgi-bin/carddisp.pl?gene=HGD
MIR92A2	MicroRNA 92a-2	RNA Gene	15	GC0XM134206	10.2674	https://www.genecards.org/cgi-bin/carddisp.pl?gene=MIR92A2
HCG11	HLA Complex Group 11	RNA Gene	17	GC06P066949	10.2558	https://www.genecards.org/cgi-bin/carddisp.pl?gene=HCG11
PTGER4	Prostaglandin E Receptor 4	Protein Coding	44	GC05P040679	10.2128	https://www.genecards.org/cgi-bin/carddisp.pl?gene=PTGER4
FKBP5	FKBP Prolyl Isomerase 5	Protein Coding	43	GC06M056654	10.203	https://www.genecards.org/cgi-bin/carddisp.pl?gene=FKBP5
SDC1	Syndecan 1	Protein Coding	40	GC02M020200	10.184	https://www.genecards.org/cgi-bin/carddisp.pl?gene=SDC1
EIF1AX	Eukaryotic Translation Initiation Factor 1A X-Linked	Protein Coding	39	GC0XM020124	10.1729	https://www.genecards.org/cgi-bin/carddisp.pl?gene=EIF1AX
AOPEP	Aminopeptidase O (Putative)	Protein Coding	30	GC09P094728	10.1717	https://www.genecards.org/cgi-bin/carddisp.pl?gene=AOPEP
SF3B2	Splicing Factor 3b Subunit 2	Protein Coding	37	GC11P066050	10.1658	https://www.genecards.org/cgi-bin/carddisp.pl?gene=SF3B2
XAGE1B	X Antigen Family Member 1B	Protein Coding	26	GC0XM052513	10.1577	https://www.genecards.org/cgi-bin/carddisp.pl?gene=XAGE1B
CCR7	C-C Motif Chemokine Receptor 7	Protein Coding	43	GC17M040556	10.1558	https://www.genecards.org/cgi-bin/carddisp.pl?gene=CCR7
CLDN1	Claudin 1	Protein Coding	45	GC03M190305	10.1492	https://www.genecards.org/cgi-bin/carddisp.pl?gene=CLDN1
DMTN	Dematin Actin Binding Protein	Protein Coding	35	GC08P022048	10.149	https://www.genecards.org/cgi-bin/carddisp.pl?gene=DMTN
ZNF280B	Zinc Finger Protein 280B	Protein Coding	30	GC22M022484	10.1176	https://www.genecards.org/cgi-bin/carddisp.pl?gene=ZNF280B
SMAD7	SMAD Family Member 7	Protein Coding	42	GC18M048919	10.1052	https://www.genecards.org/cgi-bin/carddisp.pl?gene=SMAD7
CDKN2C	Cyclin Dependent Kinase Inhibitor 2C	Protein Coding	43	GC01P050960	10.0931	https://www.genecards.org/cgi-bin/carddisp.pl?gene=CDKN2C
REPS2	RALBP1 Associated Eps Domain Containing 2	Protein Coding	36	GC0XP016946	10.0789	https://www.genecards.org/cgi-bin/carddisp.pl?gene=REPS2
CD4	CD4 Molecule	Protein Coding	47	GC12P006786	10.0771	https://www.genecards.org/cgi-bin/carddisp.pl?gene=CD4
F2	Coagulation Factor II, Thrombin	Protein Coding	46	GC11P046720	10.0656	https://www.genecards.org/cgi-bin/carddisp.pl?gene=F2
FES	FES Proto-Oncogene, Tyrosine Kinase	Protein Coding	46	GC15P090883	10.0465	https://www.genecards.org/cgi-bin/carddisp.pl?gene=FES
CHD1	Chromodomain Helicase DNA Binding Protein 1	Protein Coding	43	GC05M098853	10.0305	https://www.genecards.org/cgi-bin/carddisp.pl?gene=CHD1
BIRC7	Baculoviral IAP Repeat Containing 7	Protein Coding	37	GC20P063235	10.0128	https://www.genecards.org/cgi-bin/carddisp.pl?gene=BIRC7
COX6C	Cytochrome C Oxidase Subunit 6C	Protein Coding	38	GC08M099899	10.0088	https://www.genecards.org/cgi-bin/carddisp.pl?gene=COX6C
ROCK1	Rho Associated Coiled-Coil Containing Protein Kinase 1	Protein Coding	48	GC18M020946	10.0072	https://www.genecards.org/cgi-bin/carddisp.pl?gene=ROCK1
NTRK2	Neurotrophic Receptor Tyrosine Kinase 2	Protein Coding	50	GC09P084668	9.98634	https://www.genecards.org/cgi-bin/carddisp.pl?gene=NTRK2
COMT	Catechol-O-Methyltransferase	Protein Coding	48	GC22P019941	9.98536	https://www.genecards.org/cgi-bin/carddisp.pl?gene=COMT
ICOSLG	Inducible T Cell Costimulator Ligand	Protein Coding	36	GC21M044222	9.98493	https://www.genecards.org/cgi-bin/carddisp.pl?gene=ICOSLG
CLDN4	Claudin 4	Protein Coding	40	GC07P073799	9.97543	https://www.genecards.org/cgi-bin/carddisp.pl?gene=CLDN4
ATRX	ATRX Chromatin Remodeler	Protein Coding	44	GC0XM077504	9.9649	https://www.genecards.org/cgi-bin/carddisp.pl?gene=ATRX
NAPSA	Napsin A Aspartic Peptidase	Protein Coding	39	GC19M057509	9.95755	https://www.genecards.org/cgi-bin/carddisp.pl?gene=NAPSA
WRN	WRN RecQ Like Helicase	Protein Coding	43	GC08P031033	9.93901	https://www.genecards.org/cgi-bin/carddisp.pl?gene=WRN
TXN	Thioredoxin	Protein Coding	43	GC09M110243	9.92286	https://www.genecards.org/cgi-bin/carddisp.pl?gene=TXN
LNC-LBCS	LncRNA Bladder And Prostate Cancer Suppressor, HnRNPK Interacting	RNA Gene	11	GC06M019322	9.91337	https://www.genecards.org/cgi-bin/carddisp.pl?gene=LNC-LBCS
CSF1	Colony Stimulating Factor 1	Protein Coding	40	GC01P109911	9.89794	https://www.genecards.org/cgi-bin/carddisp.pl?gene=CSF1
MIR424	MicroRNA 424	RNA Gene	17	GC0XM134677	9.88255	https://www.genecards.org/cgi-bin/carddisp.pl?gene=MIR424
EPHX1	Epoxide Hydrolase 1	Protein Coding	44	GC01P225810	9.88206	https://www.genecards.org/cgi-bin/carddisp.pl?gene=EPHX1
MIR138-1	MicroRNA 138-1	RNA Gene	19	GC03P044115	9.87866	https://www.genecards.org/cgi-bin/carddisp.pl?gene=MIR138-1
MIR135A1	MicroRNA 135a-1	RNA Gene	19	GC03M052296	9.86468	https://www.genecards.org/cgi-bin/carddisp.pl?gene=MIR135A1
SFN	Stratifin	Protein Coding	43	GC01P027030	9.82577	https://www.genecards.org/cgi-bin/carddisp.pl?gene=SFN
BTK	Bruton Tyrosine Kinase	Protein Coding	51	GC0XM101349	9.81618	https://www.genecards.org/cgi-bin/carddisp.pl?gene=BTK
SMARCA2	SWI/SNF Related, Matrix Associated, Actin Dependent Regulator Of Chromatin, Subfamily A, Member 2	Protein Coding	47	GC09P001980	9.81476	https://www.genecards.org/cgi-bin/carddisp.pl?gene=SMARCA2
DDB2	Damage Specific DNA Binding Protein 2	Protein Coding	44	GC11P047237	9.80466	https://www.genecards.org/cgi-bin/carddisp.pl?gene=DDB2
TRPM2-AS	TRPM2 Antisense RNA	RNA Gene	13	GC21M044414	9.80152	https://www.genecards.org/cgi-bin/carddisp.pl?gene=TRPM2-AS
OPCML	Opioid Binding Protein/Cell Adhesion Molecule Like	Protein Coding	40	GC11M132405	9.78513	https://www.genecards.org/cgi-bin/carddisp.pl?gene=OPCML
MIR338	MicroRNA 338	RNA Gene	17	GC17M081126	9.78352	https://www.genecards.org/cgi-bin/carddisp.pl?gene=MIR338
TBC1D3D	TBC1 Domain Family Member 3D	Protein Coding	14	GC17P038003	9.75486	https://www.genecards.org/cgi-bin/carddisp.pl?gene=TBC1D3D
RNY1	RNA, Ro60-Associated Y1	RNA Gene	16	GC07M148987	9.73512	https://www.genecards.org/cgi-bin/carddisp.pl?gene=RNY1
RNY3	RNA, Ro60-Associated Y3	RNA Gene	14	GC07P149006	9.72026	https://www.genecards.org/cgi-bin/carddisp.pl?gene=RNY3
LOC110806263	TERT 5' Regulatory Region	Biological Region	2	GC05P001294	9.69633	https://www.genecards.org/cgi-bin/carddisp.pl?gene=LOC110806263
TPX2	TPX2 Microtubule Nucleation Factor	Protein Coding	40	GC20P031739	9.69533	https://www.genecards.org/cgi-bin/carddisp.pl?gene=TPX2
KRT13	Keratin 13	Protein Coding	41	GC17M041500	9.68157	https://www.genecards.org/cgi-bin/carddisp.pl?gene=KRT13
PKIB	CAMP-Dependent Protein Kinase Inhibitor Beta	Protein Coding	38	GC06P122472	9.66086	https://www.genecards.org/cgi-bin/carddisp.pl?gene=PKIB
POSTN	Periostin	Protein Coding	41	GC13M037562	9.64163	https://www.genecards.org/cgi-bin/carddisp.pl?gene=POSTN
HP	Haptoglobin	Protein Coding	42	GC16P072089	9.6301	https://www.genecards.org/cgi-bin/carddisp.pl?gene=HP
PDCD4	Programmed Cell Death 4	Protein Coding	40	GC10P110871	9.62734	https://www.genecards.org/cgi-bin/carddisp.pl?gene=PDCD4
CD80	CD80 Molecule	Protein Coding	39	GC03M119524	9.61183	https://www.genecards.org/cgi-bin/carddisp.pl?gene=CD80
EDN1	Endothelin 1	Protein Coding	45	GC06P012256	9.59976	https://www.genecards.org/cgi-bin/carddisp.pl?gene=EDN1
DROSHA	Drosha Ribonuclease III	Protein Coding	40	GC05M031401	9.5981	https://www.genecards.org/cgi-bin/carddisp.pl?gene=DROSHA
ABCB11	ATP Binding Cassette Subfamily B Member 11	Protein Coding	44	GC02M168922	9.58846	https://www.genecards.org/cgi-bin/carddisp.pl?gene=ABCB11
PTK6	Protein Tyrosine Kinase 6	Protein Coding	46	GC20M063528	9.55381	https://www.genecards.org/cgi-bin/carddisp.pl?gene=PTK6
RHOC	Ras Homolog Family Member C	Protein Coding	39	GC01M112701	9.53775	https://www.genecards.org/cgi-bin/carddisp.pl?gene=RHOC
IGSF8	Immunoglobulin Superfamily Member 8	Protein Coding	37	GC01M160061	9.5366	https://www.genecards.org/cgi-bin/carddisp.pl?gene=IGSF8
HLA-DPB1	Major Histocompatibility Complex, Class II, DP Beta 1	Protein Coding	42	GC06P070178	9.52581	https://www.genecards.org/cgi-bin/carddisp.pl?gene=HLA-DPB1
NPC1	NPC Intracellular Cholesterol Transporter 1	Protein Coding	45	GC18M023506	9.5103	https://www.genecards.org/cgi-bin/carddisp.pl?gene=NPC1
CASC8	Cancer Susceptibility 8	RNA Gene	15	GC08M130296	9.50756	https://www.genecards.org/cgi-bin/carddisp.pl?gene=CASC8
UPK3A	Uroplakin 3A	Protein Coding	35	GC22P045284	9.50405	https://www.genecards.org/cgi-bin/carddisp.pl?gene=UPK3A
S100B	S100 Calcium Binding Protein B	Protein Coding	43	GC21M049546	9.48955	https://www.genecards.org/cgi-bin/carddisp.pl?gene=S100B
NRG1	Neuregulin 1	Protein Coding	44	GC08P031639	9.47369	https://www.genecards.org/cgi-bin/carddisp.pl?gene=NRG1
ABL1	ABL Proto-Oncogene 1, Non-Receptor Tyrosine Kinase	Protein Coding	50	GC09P130713	9.46481	https://www.genecards.org/cgi-bin/carddisp.pl?gene=ABL1
PDGFB	Platelet Derived Growth Factor Subunit B	Protein Coding	47	GC22M053523	9.45829	https://www.genecards.org/cgi-bin/carddisp.pl?gene=PDGFB
TCF4	Transcription Factor 4	Protein Coding	44	GC18M055222	9.44921	https://www.genecards.org/cgi-bin/carddisp.pl?gene=TCF4
ATR	ATR Serine/Threonine Kinase	Protein Coding	50	GC03M142449	9.44816	https://www.genecards.org/cgi-bin/carddisp.pl?gene=ATR
ADIPOQ	Adiponectin, C1Q And Collagen Domain Containing	Protein Coding	42	GC03P186842	9.44402	https://www.genecards.org/cgi-bin/carddisp.pl?gene=ADIPOQ
HOXA13	Homeobox A13	Protein Coding	41	GC07M027430	9.43933	https://www.genecards.org/cgi-bin/carddisp.pl?gene=HOXA13
MIR29B1	MicroRNA 29b-1	RNA Gene	20	GC07M130877	9.4141	https://www.genecards.org/cgi-bin/carddisp.pl?gene=MIR29B1
TACSTD2	Tumor Associated Calcium Signal Transducer 2	Protein Coding	42	GC01M058575	9.41397	https://www.genecards.org/cgi-bin/carddisp.pl?gene=TACSTD2
MAGEA4	MAGE Family Member A4	Protein Coding	37	GC0XP151912	9.40811	https://www.genecards.org/cgi-bin/carddisp.pl?gene=MAGEA4
MIR455	MicroRNA 455	RNA Gene	18	GC09P114209	9.3767	https://www.genecards.org/cgi-bin/carddisp.pl?gene=MIR455
FANCG	FA Complementation Group G	Protein Coding	41	GC09M035073	9.36629	https://www.genecards.org/cgi-bin/carddisp.pl?gene=FANCG
RRAS2	RAS Related 2	Protein Coding	44	GC11M014299	9.34443	https://www.genecards.org/cgi-bin/carddisp.pl?gene=RRAS2
SPANXD	SPANX Family Member D	Protein Coding	27	GC0XM141697	9.33906	https://www.genecards.org/cgi-bin/carddisp.pl?gene=SPANXD
GRN	Granulin Precursor	Protein Coding	45	GC17P044345	9.33502	https://www.genecards.org/cgi-bin/carddisp.pl?gene=GRN
SPRY4	Sprouty RTK Signaling Antagonist 4	Protein Coding	42	GC05M142310	9.32547	https://www.genecards.org/cgi-bin/carddisp.pl?gene=SPRY4
1	SOS Ras/Rac Guanine Nucleotide Exchange Factor 1	Protein Coding	46	GC02M038981	9.31071	https://www.genecards.org/cgi-bin/carddisp.pl?gene=SOS1
PKHD1	PKHD1 Ciliary IPT Domain Containing Fibrocystin/Polyductin	Protein Coding	36	GC06M056871	9.29472	https://www.genecards.org/cgi-bin/carddisp.pl?gene=PKHD1
MYO1B	Myosin IB	Protein Coding	36	GC02P191246	9.28738	https://www.genecards.org/cgi-bin/carddisp.pl?gene=MYO1B
NAT1	N-Acetyltransferase 1	Protein Coding	42	GC08P018179	9.27284	https://www.genecards.org/cgi-bin/carddisp.pl?gene=NAT1
MIR103A1	MicroRNA 103a-1	RNA Gene	17	GC05M168560	9.26522	https://www.genecards.org/cgi-bin/carddisp.pl?gene=MIR103A1
NOTCH2	Notch Receptor 2	Protein Coding	47	GC01M119911	9.25772	https://www.genecards.org/cgi-bin/carddisp.pl?gene=NOTCH2
KRT1	Keratin 1	Protein Coding	43	GC12M052674	9.23014	https://www.genecards.org/cgi-bin/carddisp.pl?gene=KRT1
IDO1	Indoleamine 2,3-Dioxygenase 1	Protein Coding	42	GC08P039891	9.21868	https://www.genecards.org/cgi-bin/carddisp.pl?gene=IDO1
TNFRSF11B	TNF Receptor Superfamily Member 11b	Protein Coding	44	GC08M118923	9.21786	https://www.genecards.org/cgi-bin/carddisp.pl?gene=TNFRSF11B
AGER	Advanced Glycosylation End-Product Specific Receptor	Protein Coding	42	GC06M032180	9.19703	https://www.genecards.org/cgi-bin/carddisp.pl?gene=AGER
KRT10	Keratin 10	Protein Coding	41	GC17M040818	9.19109	https://www.genecards.org/cgi-bin/carddisp.pl?gene=KRT10
DHFR	Dihydrofolate Reductase	Protein Coding	46	GC05M080626	9.17883	https://www.genecards.org/cgi-bin/carddisp.pl?gene=DHFR
EPOR	Erythropoietin Receptor	Protein Coding	45	GC19M011377	9.15683	https://www.genecards.org/cgi-bin/carddisp.pl?gene=EPOR
DES	Desmin	Protein Coding	45	GC02P219418	9.15582	https://www.genecards.org/cgi-bin/carddisp.pl?gene=DES
SEMA4F	Ssemaphorin 4F	Protein Coding	36	GC02P074654	9.14885	https://www.genecards.org/cgi-bin/carddisp.pl?gene=SEMA4F
SPINT2	Serine Peptidase Inhibitor, Kunitz Type 2	Protein Coding	41	GC19P038244	9.14677	https://www.genecards.org/cgi-bin/carddisp.pl?gene=SPINT2
EPHB4	EPH Receptor B4	Protein Coding	49	GC07M101134	9.14573	https://www.genecards.org/cgi-bin/carddisp.pl?gene=EPHB4
PRSS8	Serine Protease 8	Protein Coding	42	GC16M034454	9.09024	https://www.genecards.org/cgi-bin/carddisp.pl?gene=PRSS8
DCUN1D1	Defective In Cullin Neddylation 1 Domain Containing 1	Protein Coding	35	GC03M182938	9.08033	https://www.genecards.org/cgi-bin/carddisp.pl?gene=DCUN1D1
MIR330	MicroRNA 330	RNA Gene	18	GC19M057150	9.07157	https://www.genecards.org/cgi-bin/carddisp.pl?gene=MIR330
MIR574	MicroRNA 574	RNA Gene	18	GC04P038907	9.0543	https://www.genecards.org/cgi-bin/carddisp.pl?gene=MIR574
TKT	Transketolase	Protein Coding	45	GC03M053224	9.04716	https://www.genecards.org/cgi-bin/carddisp.pl?gene=TKT
LGALS8	Galectin 8	Protein Coding	39	GC01P236518	9.04415	https://www.genecards.org/cgi-bin/carddisp.pl?gene=LGALS8
MT-CYB	Mitochondrially Encoded Cytochrome B	Protein Coding	31	GCMTP014749	9.04178	https://www.genecards.org/cgi-bin/carddisp.pl?gene=MT-CYB
RRM2	Ribonucleotide Reductase Regulatory Subunit M2	Protein Coding	45	GC02P010123	9.03797	https://www.genecards.org/cgi-bin/carddisp.pl?gene=RRM2
UCHL1	Ubiquitin C-Terminal Hydrolase L1	Protein Coding	48	GC04P041256	9.03252	https://www.genecards.org/cgi-bin/carddisp.pl?gene=UCHL1
SLC7A5	Solute Carrier Family 7 Member 5	Protein Coding	42	GC16M087830	9.00816	https://www.genecards.org/cgi-bin/carddisp.pl?gene=SLC7A5
HTATIP2	HIV-1 Tat Interactive Protein 2	Protein Coding	38	GC11P020363	8.99902	https://www.genecards.org/cgi-bin/carddisp.pl?gene=HTATIP2
CCN2	Cellular Communication Network Factor 2	Protein Coding	36	GC06M131948	8.98274	https://www.genecards.org/cgi-bin/carddisp.pl?gene=CCN2
FAN1	FANCD2 And FANCI Associated Nuclease 1	Protein Coding	35	GC15P035429	8.97833	https://www.genecards.org/cgi-bin/carddisp.pl?gene=FAN1
GSN	Gelsolin	Protein Coding	46	GC09P121201	8.97263	https://www.genecards.org/cgi-bin/carddisp.pl?gene=GSN
TSHR	Thyroid Stimulating Hormone Receptor	Protein Coding	45	GC14P080954	8.94306	https://www.genecards.org/cgi-bin/carddisp.pl?gene=TSHR
TEK	TEK Receptor Tyrosine Kinase	Protein Coding	48	GC09P027109	8.93523	https://www.genecards.org/cgi-bin/carddisp.pl?gene=TEK
MYOG	Myogenin	Protein Coding	38	GC01M203083	8.89881	https://www.genecards.org/cgi-bin/carddisp.pl?gene=MYOG
SERPINB4	Serpin Family B Member 4	Protein Coding	36	GC18M063637	8.89393	https://www.genecards.org/cgi-bin/carddisp.pl?gene=SERPINB4
S100A7	S100 Calcium Binding Protein A7	Protein Coding	39	GC01M153457	8.88847	https://www.genecards.org/cgi-bin/carddisp.pl?gene=S100A7
KRT15	Keratin 15	Protein Coding	38	GC17M041513	8.88704	https://www.genecards.org/cgi-bin/carddisp.pl?gene=KRT15
AFAP1-AS1	AFAP1 Antisense RNA 1	RNA Gene	16	GC04P007756	8.88555	https://www.genecards.org/cgi-bin/carddisp.pl?gene=AFAP1-AS1
CEACAM1	CEA Cell Adhesion Molecule 1	Protein Coding	42	GC19M042507	8.8769	https://www.genecards.org/cgi-bin/carddisp.pl?gene=CEACAM1
FGF3	Fibroblast Growth Factor 3	Protein Coding	41	GC11M080205	8.87577	https://www.genecards.org/cgi-bin/carddisp.pl?gene=FGF3
WDFY3	WD Repeat And FYVE Domain Containing 3	Protein Coding	39	GC04M084669	8.87317	https://www.genecards.org/cgi-bin/carddisp.pl?gene=WDFY3
GPT	Glutamic--Pyruvic Transaminase	Protein Coding	39	GC08P144502	8.84662	https://www.genecards.org/cgi-bin/carddisp.pl?gene=GPT
AMFR	Autocrine Motility Factor Receptor	Protein Coding	41	GC16M056361	8.84149	https://www.genecards.org/cgi-bin/carddisp.pl?gene=AMFR
VIP	Vasoactive Intestinal Peptide	Protein Coding	43	GC06P152750	8.83748	https://www.genecards.org/cgi-bin/carddisp.pl?gene=VIP
PIK3CB	Phosphatidylinositol-4,5-Bisphosphate 3-Kinase Catalytic Subunit Beta	Protein Coding	47	GC03M138652	8.82861	https://www.genecards.org/cgi-bin/carddisp.pl?gene=PIK3CB
LEPR	Leptin Receptor	Protein Coding	47	GC01P065421	8.82698	https://www.genecards.org/cgi-bin/carddisp.pl?gene=LEPR
MIR154	MicroRNA 154	RNA Gene	18	GC14P108158	8.81163	https://www.genecards.org/cgi-bin/carddisp.pl?gene=MIR154
SART3	Spliceosome Associated Factor 3, U4/U6 Recycling Protein	Protein Coding	35	GC12M108522	8.79291	https://www.genecards.org/cgi-bin/carddisp.pl?gene=SART3
FGF4	Fibroblast Growth Factor 4	Protein Coding	40	GC11M080204	8.78987	https://www.genecards.org/cgi-bin/carddisp.pl?gene=FGF4
CYP2D6	Cytochrome P450 Family 2 Subfamily D Member 6	Protein Coding	46	GC22M042126	8.77993	https://www.genecards.org/cgi-bin/carddisp.pl?gene=CYP2D6
PSMB9	Proteasome 20S Subunit Beta 9	Protein Coding	44	GC06P070174	8.7762	https://www.genecards.org/cgi-bin/carddisp.pl?gene=PSMB9
ASCL1	Achaete-Scute Family BHLH Transcription Factor 1	Protein Coding	42	GC12P102957	8.76326	https://www.genecards.org/cgi-bin/carddisp.pl?gene=ASCL1
LAMB3	Laminin Subunit Beta 3	Protein Coding	43	GC01M209614	8.75994	https://www.genecards.org/cgi-bin/carddisp.pl?gene=LAMB3
FDPS	Farnesyl Diphosphate Synthase	Protein Coding	43	GC01P155308	8.75808	https://www.genecards.org/cgi-bin/carddisp.pl?gene=FDPS
TNC	Tenascin C	Protein Coding	47	GC09M115019	8.75192	https://www.genecards.org/cgi-bin/carddisp.pl?gene=TNC
GGT1	Gamma-Glutamyltransferase 1	Protein Coding	46	GC22P024583	8.75159	https://www.genecards.org/cgi-bin/carddisp.pl?gene=GGT1
MAGEC2	MAGE Family Member C2	Protein Coding	34	GC0XM142202	8.74264	https://www.genecards.org/cgi-bin/carddisp.pl?gene=MAGEC2
DKC1	Dyskerin Pseudouridine Synthase 1	Protein Coding	45	GC0XP154762	8.74164	https://www.genecards.org/cgi-bin/carddisp.pl?gene=DKC1
MVP	Major Vault Protein	Protein Coding	39	GC16P037734	8.73687	https://www.genecards.org/cgi-bin/carddisp.pl?gene=MVP
HAVCR2	Hepatitis A Virus Cellular Receptor 2	Protein Coding	41	GC05M157063	8.72862	https://www.genecards.org/cgi-bin/carddisp.pl?gene=HAVCR2
HMOX1	Heme Oxygenase 1	Protein Coding	50	GC22P035380	8.7081	https://www.genecards.org/cgi-bin/carddisp.pl?gene=HMOX1
RIPK1	Receptor Interacting Serine/Threonine Kinase 1	Protein Coding	47	GC06P003116	8.67877	https://www.genecards.org/cgi-bin/carddisp.pl?gene=RIPK1
SOCS2-AS1	SOCS2 Antisense RNA 1	RNA Gene	16	GC12M093504	8.67687	https://www.genecards.org/cgi-bin/carddisp.pl?gene=SOCS2-AS1
HAGLR	HOXD Antisense Growth-Associated Long Non-Coding RNA	RNA Gene	16	GC02M176173	8.66439	https://www.genecards.org/cgi-bin/carddisp.pl?gene=HAGLR
GNAQ	G Protein Subunit Alpha Q	Protein Coding	47	GC09M077716	8.6643	https://www.genecards.org/cgi-bin/carddisp.pl?gene=GNAQ
GOLM1	Golgi Membrane Protein 1	Protein Coding	36	GC09M086026	8.66061	https://www.genecards.org/cgi-bin/carddisp.pl?gene=GOLM1
UBE3A	Ubiquitin Protein Ligase E3A	Protein Coding	46	GC15M025333	8.65981	https://www.genecards.org/cgi-bin/carddisp.pl?gene=UBE3A
CASR	Calcium Sensing Receptor	Protein Coding	48	GC03P122183	8.65873	https://www.genecards.org/cgi-bin/carddisp.pl?gene=CASR
ALPP	Alkaline Phosphatase, Placental	Protein Coding	43	GC02P232378	8.65555	https://www.genecards.org/cgi-bin/carddisp.pl?gene=ALPP
APEX1	Apurinic/Apyrimidinic Endodeoxyribonuclease 1	Protein Coding	42	GC14P020455	8.6497	https://www.genecards.org/cgi-bin/carddisp.pl?gene=APEX1
ABCC2	ATP Binding Cassette Subfamily C Member 2	Protein Coding	46	GC10P099782	8.64934	https://www.genecards.org/cgi-bin/carddisp.pl?gene=ABCC2
PRDM2	PR/SET Domain 2	Protein Coding	39	GC01P013824	8.6485	https://www.genecards.org/cgi-bin/carddisp.pl?gene=PRDM2
RARS1	Arginyl-TRNA Synthetase 1	Protein Coding	34	GC05P168487	8.64656	https://www.genecards.org/cgi-bin/carddisp.pl?gene=RARS1
AIP	Aryl Hydrocarbon Receptor Interacting Protein	Protein Coding	42	GC11P067468	8.60831	https://www.genecards.org/cgi-bin/carddisp.pl?gene=AIP
MIR92A1	MicroRNA 92a-1	RNA Gene	19	GC13P091508	8.60321	https://www.genecards.org/cgi-bin/carddisp.pl?gene=MIR92A1
UPK2	Uroplakin 2	Protein Coding	34	GC11P118925	8.59194	https://www.genecards.org/cgi-bin/carddisp.pl?gene=UPK2
PPARA	Peroxisome Proliferator Activated Receptor Alpha	Protein Coding	44	GC22P046150	8.56065	https://www.genecards.org/cgi-bin/carddisp.pl?gene=PPARA
IFNB1	Interferon Beta 1	Protein Coding	39	GC09M021077	8.55229	https://www.genecards.org/cgi-bin/carddisp.pl?gene=IFNB1
LOXL2	Lysyl Oxidase Like 2	Protein Coding	42	GC08M023296	8.53845	https://www.genecards.org/cgi-bin/carddisp.pl?gene=LOXL2
IGF2BP3	Insulin Like Growth Factor 2 MRNA Binding Protein 3	Protein Coding	40	GC07M023316	8.5324	https://www.genecards.org/cgi-bin/carddisp.pl?gene=IGF2BP3
ARID2	AT-Rich Interaction Domain 2	Protein Coding	39	GC12P045729	8.51557	https://www.genecards.org/cgi-bin/carddisp.pl?gene=ARID2
FOSL1	FOS Like 1, AP-1 Transcription Factor Subunit	Protein Coding	42	GC11M080043	8.51319	https://www.genecards.org/cgi-bin/carddisp.pl?gene=FOSL1
PDS5B	PDS5 Cohesin Associated Factor B	Protein Coding	35	GC13P032586	8.51053	https://www.genecards.org/cgi-bin/carddisp.pl?gene=PDS5B
MDM4	MDM4 Regulator Of P53	Protein Coding	42	GC01P204516	8.49697	https://www.genecards.org/cgi-bin/carddisp.pl?gene=MDM4
SULF1	Sulfatase 1	Protein Coding	40	GC08P069466	8.48713	https://www.genecards.org/cgi-bin/carddisp.pl?gene=SULF1
FGL1	Fibrinogen Like 1	Protein Coding	39	GC08M017864	8.45549	https://www.genecards.org/cgi-bin/carddisp.pl?gene=FGL1
ADRA1A	Adrenoceptor Alpha 1A	Protein Coding	45	GC08M026747	8.45546	https://www.genecards.org/cgi-bin/carddisp.pl?gene=ADRA1A
CRNDE	Colorectal Neoplasia Differentially Expressed	RNA Gene	19	GC16M054845	8.45234	https://www.genecards.org/cgi-bin/carddisp.pl?gene=CRNDE
INSM1	INSM Transcriptional Repressor 1	Protein Coding	36	GC20P020368	8.43778	https://www.genecards.org/cgi-bin/carddisp.pl?gene=INSM1
DDX19A-DT	DDX19A Divergent Transcript	RNA Gene	11	GC16M070501	8.41021	https://www.genecards.org/cgi-bin/carddisp.pl?gene=DDX19A-DT
CNOT9	CCR4-NOT Transcription Complex Subunit 9	Protein Coding	28	GC02P218569	8.40862	https://www.genecards.org/cgi-bin/carddisp.pl?gene=CNOT9
CDC42	Cell Division Cycle 42	Protein Coding	48	GC01P022208	8.40798	https://www.genecards.org/cgi-bin/carddisp.pl?gene=CDC42
HK2	Hexokinase 2	Protein Coding	45	GC02P074833	8.39647	https://www.genecards.org/cgi-bin/carddisp.pl?gene=HK2
COL17A1	Collagen Type XVII Alpha 1 Chain	Protein Coding	42	GC10M104031	8.37268	https://www.genecards.org/cgi-bin/carddisp.pl?gene=COL17A1
SEMA4A	Semaphorin 4A	Protein Coding	43	GC01P156147	8.36803	https://www.genecards.org/cgi-bin/carddisp.pl?gene=SEMA4A
IL18	Interleukin 18	Protein Coding	41	GC11M112143	8.36506	https://www.genecards.org/cgi-bin/carddisp.pl?gene=IL18
CCR5	C-C Motif Chemokine Receptor 5	Protein Coding	44	GC03P046383	8.36018	https://www.genecards.org/cgi-bin/carddisp.pl?gene=CCR5
MAP2K2	Mitogen-Activated Protein Kinase Kinase 2	Protein Coding	51	GC19M004090	8.34182	https://www.genecards.org/cgi-bin/carddisp.pl?gene=MAP2K2
ELF3	E74 Like ETS Transcription Factor 3	Protein Coding	38	GC01P202007	8.33655	https://www.genecards.org/cgi-bin/carddisp.pl?gene=ELF3
LCN2	Lipocalin 2	Protein Coding	40	GC09P128149	8.32791	https://www.genecards.org/cgi-bin/carddisp.pl?gene=LCN2
NOTCH4	Notch Receptor 4	Protein Coding	43	GC06M056539	8.3107	https://www.genecards.org/cgi-bin/carddisp.pl?gene=NOTCH4
MED12	Mediator Complex Subunit 12	Protein Coding	43	GC0XP071118	8.30465	https://www.genecards.org/cgi-bin/carddisp.pl?gene=MED12
GRB2	Growth Factor Receptor Bound Protein 2	Protein Coding	46	GC17M075318	8.30264	https://www.genecards.org/cgi-bin/carddisp.pl?gene=GRB2
TFF3	Trefoil Factor 3	Protein Coding	39	GC21M042311	8.3018	https://www.genecards.org/cgi-bin/carddisp.pl?gene=TFF3
MIR423	MicroRNA 423	RNA Gene	17	GC17P030117	8.30142	https://www.genecards.org/cgi-bin/carddisp.pl?gene=MIR423
LINC01564	Long Intergenic Non-Protein Coding RNA 1564	RNA Gene	13	GC06P070486	8.24965	https://www.genecards.org/cgi-bin/carddisp.pl?gene=LINC01564
CXCR3	C-X-C Motif Chemokine Receptor 3	Protein Coding	42	GC0XM071615	8.24901	https://www.genecards.org/cgi-bin/carddisp.pl?gene=CXCR3
DMD	Dystrophin	Protein Coding	45	GC0XM031097	8.24353	https://www.genecards.org/cgi-bin/carddisp.pl?gene=DMD
EWSR1	EWS RNA Binding Protein 1	Protein Coding	42	GC22P030907	8.24337	https://www.genecards.org/cgi-bin/carddisp.pl?gene=EWSR1
CEACAM6	CEA Cell Adhesion Molecule 6	Protein Coding	40	GC19P041750	8.23971	https://www.genecards.org/cgi-bin/carddisp.pl?gene=CEACAM6
NSD1	Nuclear Receptor Binding SET Domain Protein 1	Protein Coding	41	GC05P177134	8.23959	https://www.genecards.org/cgi-bin/carddisp.pl?gene=NSD1
CEACAM7	CEA Cell Adhesion Molecule 7	Protein Coding	36	GC19M041673	8.23703	https://www.genecards.org/cgi-bin/carddisp.pl?gene=CEACAM7
DAB2	DAB Adaptor Protein 2	Protein Coding	41	GC05M039371	8.23517	https://www.genecards.org/cgi-bin/carddisp.pl?gene=DAB2
IL15	Interleukin 15	Protein Coding	38	GC04P141636	8.23409	https://www.genecards.org/cgi-bin/carddisp.pl?gene=IL15
SOD1	Superoxide Dismutase 1	Protein Coding	49	GC21P031659	8.22077	https://www.genecards.org/cgi-bin/carddisp.pl?gene=SOD1
HSPA8	Heat Shock Protein Family A (Hsp70) Member 8	Protein Coding	45	GC11M123057	8.21593	https://www.genecards.org/cgi-bin/carddisp.pl?gene=HSPA8
PRKAA1	Protein Kinase AMP-Activated Catalytic Subunit Alpha 1	Protein Coding	45	GC05M040759	8.19542	https://www.genecards.org/cgi-bin/carddisp.pl?gene=PRKAA1
LCP1	Lymphocyte Cytosolic Protein 1	Protein Coding	40	GC13M046132	8.19527	https://www.genecards.org/cgi-bin/carddisp.pl?gene=LCP1
INSR	Insulin Receptor	Protein Coding	51	GC19M007112	8.18664	https://www.genecards.org/cgi-bin/carddisp.pl?gene=INSR
AHR	Aryl Hydrocarbon Receptor	Protein Coding	46	GC07P016916	8.16933	https://www.genecards.org/cgi-bin/carddisp.pl?gene=AHR
KISS1	KiSS-1 Metastasis Suppressor	Protein Coding	39	GC01M204190	8.16901	https://www.genecards.org/cgi-bin/carddisp.pl?gene=KISS1
AURKB	Aurora Kinase B	Protein Coding	47	GC17M009829	8.16289	https://www.genecards.org/cgi-bin/carddisp.pl?gene=AURKB
KIF1B	Kinesin Family Member 1B	Protein Coding	43	GC01P010210	8.14159	https://www.genecards.org/cgi-bin/carddisp.pl?gene=KIF1B
BCYRN1	Brain Cytoplasmic RNA 1	RNA Gene	17	GC02P047331	8.12681	https://www.genecards.org/cgi-bin/carddisp.pl?gene=BCYRN1
CCKBR	Cholecystokinin B Receptor	Protein Coding	43	GC11P006259	8.12547	https://www.genecards.org/cgi-bin/carddisp.pl?gene=CCKBR
ABCB4	ATP Binding Cassette Subfamily B Member 4	Protein Coding	44	GC07M087401	8.12135	https://www.genecards.org/cgi-bin/carddisp.pl?gene=ABCB4
POTEF-AS1	POTEF Antisense RNA 1	RNA Gene	7	GC02P130109	8.12011	https://www.genecards.org/cgi-bin/carddisp.pl?gene=POTEF-AS1
MAPK10	Mitogen-Activated Protein Kinase 10	Protein Coding	48	GC04M085990	8.10504	https://www.genecards.org/cgi-bin/carddisp.pl?gene=MAPK10
ZC4H2	Zinc Finger C4H2-Type Containing	Protein Coding	35	GC0XM064915	8.08965	https://www.genecards.org/cgi-bin/carddisp.pl?gene=ZC4H2
ACE	Angiotensin I Converting Enzyme	Protein Coding	47	GC17P063477	8.08927	https://www.genecards.org/cgi-bin/carddisp.pl?gene=ACE
CYP11A1	Cytochrome P450 Family 11 Subfamily A Member 1	Protein Coding	47	GC15M074337	8.08454	https://www.genecards.org/cgi-bin/carddisp.pl?gene=CYP11A1
CDH16	Cadherin 16	Protein Coding	39	GC16M066908	8.07978	https://www.genecards.org/cgi-bin/carddisp.pl?gene=CDH16
SNAPC5	Small Nuclear RNA Activating Complex Polypeptide 5	Protein Coding	35	GC15M074454	8.05294	https://www.genecards.org/cgi-bin/carddisp.pl?gene=SNAPC5
YY1AP1	YY1 Associated Protein 1	Protein Coding	38	GC01M155659	8.03864	https://www.genecards.org/cgi-bin/carddisp.pl?gene=YY1AP1
PRKCI	Protein Kinase C Iota	Protein Coding	46	GC03P170222	8.03785	https://www.genecards.org/cgi-bin/carddisp.pl?gene=PRKCI
ARID1B	AT-Rich Interaction Domain 1B	Protein Coding	42	GC06P156777	8.02457	https://www.genecards.org/cgi-bin/carddisp.pl?gene=ARID1B
E2F2	E2F Transcription Factor 2	Protein Coding	40	GC01M023598	8.02228	https://www.genecards.org/cgi-bin/carddisp.pl?gene=E2F2
HAMP	Hepcidin Antimicrobial Peptide	Protein Coding	42	GC19P044720	8.01531	https://www.genecards.org/cgi-bin/carddisp.pl?gene=HAMP
MIR324	MicroRNA 324	RNA Gene	18	GC17M007223	8.00808	https://www.genecards.org/cgi-bin/carddisp.pl?gene=MIR324
XLOC_008559	Uncharacterized LOC105378427	RNA Gene	8	GC10P090947	8.00189	https://www.genecards.org/cgi-bin/carddisp.pl?gene=XLOC_008559
XLOC_009911	Uncharacterized LOC105500240	RNA Gene	7	GC12P121058	8.00189	https://www.genecards.org/cgi-bin/carddisp.pl?gene=XLOC_009911
XLOC_007697	Uncharacterized LOC105500239	RNA Gene	5	GC09P045502	8.00189	https://www.genecards.org/cgi-bin/carddisp.pl?gene=XLOC_007697
CUL2	Cullin 2	Protein Coding	40	GC10M035046	7.99732	https://www.genecards.org/cgi-bin/carddisp.pl?gene=CUL2
RPSA	Ribosomal Protein SA	Protein Coding	42	GC03P039406	7.98619	https://www.genecards.org/cgi-bin/carddisp.pl?gene=RPSA
RACK1	Receptor For Activated C Kinase 1	Protein Coding	35	GC05M181534	7.98522	https://www.genecards.org/cgi-bin/carddisp.pl?gene=RACK1
HOXA11-AS	HOXA11 Antisense RNA	RNA Gene	21	GC07P027184	7.97858	https://www.genecards.org/cgi-bin/carddisp.pl?gene=HOXA11-AS
AQP1	Aquaporin 1 (Colton Blood Group)	Protein Coding	44	GC07P030911	7.97601	https://www.genecards.org/cgi-bin/carddisp.pl?gene=AQP1
HLA-B	Major Histocompatibility Complex, Class I, B	Protein Coding	45	GC06M056463	7.95543	https://www.genecards.org/cgi-bin/carddisp.pl?gene=HLA-B
RECQL	RecQ Like Helicase	Protein Coding	39	GC12M021468	7.94497	https://www.genecards.org/cgi-bin/carddisp.pl?gene=RECQL
PSG2	Pregnancy Specific Beta-1-Glycoprotein 2	Protein Coding	33	GC19M043064	7.93884	https://www.genecards.org/cgi-bin/carddisp.pl?gene=PSG2
LRRC74B	Leucine Rich Repeat Containing 74B	Protein Coding	18	GC22P030512	7.93087	https://www.genecards.org/cgi-bin/carddisp.pl?gene=LRRC74B
ITGA5	Integrin Subunit Alpha 5	Protein Coding	46	GC12M054683	7.92433	https://www.genecards.org/cgi-bin/carddisp.pl?gene=ITGA5
ELL2	Elongation Factor For RNA Polymerase II 2	Protein Coding	36	GC05M095885	7.92208	https://www.genecards.org/cgi-bin/carddisp.pl?gene=ELL2
SUZ12P1	SUZ12 Pseudogene 1	Pseudogene	11	GC17P030709	7.91028	https://www.genecards.org/cgi-bin/carddisp.pl?gene=SUZ12P1
XPO1	Exportin 1	Protein Coding	44	GC02M061445	7.90616	https://www.genecards.org/cgi-bin/carddisp.pl?gene=XPO1
ANO1	Anoctamin 1	Protein Coding	39	GC11P069986	7.90139	https://www.genecards.org/cgi-bin/carddisp.pl?gene=ANO1
PGF	Placental Growth Factor	Protein Coding	40	GC14M074941	7.89911	https://www.genecards.org/cgi-bin/carddisp.pl?gene=PGF
RBX1	Ring-Box 1	Protein Coding	40	GC22P040951	7.89631	https://www.genecards.org/cgi-bin/carddisp.pl?gene=RBX1
STC2	Stanniocalcin 2	Protein Coding	39	GC05M173314	7.8955	https://www.genecards.org/cgi-bin/carddisp.pl?gene=STC2
WARS2-IT1	WARS2 Intronic Transcript 1	RNA Gene	12	GC01P119047	7.88346	https://www.genecards.org/cgi-bin/carddisp.pl?gene=WARS2-IT1
MIR125B1	MicroRNA 125b-1	RNA Gene	21	GC11M122100	7.85918	https://www.genecards.org/cgi-bin/carddisp.pl?gene=MIR125B1
MT-CO2	Mitochondrially Encoded Cytochrome C Oxidase II	Protein Coding	32	GCMTP007587	7.85681	https://www.genecards.org/cgi-bin/carddisp.pl?gene=MT-CO2
NOTCH3	Notch Receptor 3	Protein Coding	47	GC19M015159	7.85079	https://www.genecards.org/cgi-bin/carddisp.pl?gene=NOTCH3
TFAP2A	Transcription Factor AP-2 Alpha	Protein Coding	46	GC06M010393	7.84663	https://www.genecards.org/cgi-bin/carddisp.pl?gene=TFAP2A
MPO	Myeloperoxidase	Protein Coding	48	GC17M058269	7.81983	https://www.genecards.org/cgi-bin/carddisp.pl?gene=MPO
RPS20	Ribosomal Protein S20	Protein Coding	42	GC08M056067	7.81858	https://www.genecards.org/cgi-bin/carddisp.pl?gene=RPS20
PIGR	Polymeric Immunoglobulin Receptor	Protein Coding	39	GC01M206928	7.81526	https://www.genecards.org/cgi-bin/carddisp.pl?gene=PIGR
RAD51B	RAD51 Paralog B	Protein Coding	36	GC14P067819	7.81444	https://www.genecards.org/cgi-bin/carddisp.pl?gene=RAD51B
PFKFB3	6-Phosphofructo-2-Kinase/Fructose-2,6-Biphosphatase 3	Protein Coding	43	GC10P006144	7.80451	https://www.genecards.org/cgi-bin/carddisp.pl?gene=PFKFB3
MIR132	MicroRNA 132	RNA Gene	21	GC17M002049	7.80139	https://www.genecards.org/cgi-bin/carddisp.pl?gene=MIR132
GNA11	G Protein Subunit Alpha 11	Protein Coding	46	GC19P003094	7.79412	https://www.genecards.org/cgi-bin/carddisp.pl?gene=GNA11
ARAF	A-Raf Proto-Oncogene, Serine/Threonine Kinase	Protein Coding	44	GC0XP047562	7.79204	https://www.genecards.org/cgi-bin/carddisp.pl?gene=ARAF
ANGPT1	Angiopoietin 1	Protein Coding	44	GC08M107246	7.78656	https://www.genecards.org/cgi-bin/carddisp.pl?gene=ANGPT1
ACTN4	Actinin Alpha 4	Protein Coding	44	GC19P038647	7.77744	https://www.genecards.org/cgi-bin/carddisp.pl?gene=ACTN4
COL1A1	Collagen Type I Alpha 1 Chain	Protein Coding	48	GC17M050183	7.77258	https://www.genecards.org/cgi-bin/carddisp.pl?gene=COL1A1
STARD13	StAR Related Lipid Transfer Domain Containing 13	Protein Coding	38	GC13M033103	7.76553	https://www.genecards.org/cgi-bin/carddisp.pl?gene=STARD13
3	Dickkopf WNT Signaling Pathway Inhibitor 3	Protein Coding	39	GC11M011962	7.76355	https://www.genecards.org/cgi-bin/carddisp.pl?gene=DKK3
ST13	ST13 Hsp70 Interacting Protein	Protein Coding	36	GC22M053060	7.76082	https://www.genecards.org/cgi-bin/carddisp.pl?gene=ST13
CTSK	Cathepsin K	Protein Coding	47	GC01M150978	7.75935	https://www.genecards.org/cgi-bin/carddisp.pl?gene=CTSK
PODXL	Podocalyxin Like	Protein Coding	41	GC07M131500	7.74454	https://www.genecards.org/cgi-bin/carddisp.pl?gene=PODXL
PLG	Plasminogen	Protein Coding	46	GC06P160702	7.74414	https://www.genecards.org/cgi-bin/carddisp.pl?gene=PLG
MAD2L1	Mitotic Arrest Deficient 2 Like 1	Protein Coding	43	GC04M120055	7.74384	https://www.genecards.org/cgi-bin/carddisp.pl?gene=MAD2L1
F3	Coagulation Factor III, Tissue Factor	Protein Coding	42	GC01M094546	7.73653	https://www.genecards.org/cgi-bin/carddisp.pl?gene=F3
TLR5	Toll Like Receptor 5	Protein Coding	45	GC01M223462	7.73194	https://www.genecards.org/cgi-bin/carddisp.pl?gene=TLR5
MIR494	MicroRNA 494	RNA Gene	16	GC14P108186	7.72763	https://www.genecards.org/cgi-bin/carddisp.pl?gene=MIR494
CLPTM1L	CLPTM1 Like	Protein Coding	35	GC05M001317	7.72518	https://www.genecards.org/cgi-bin/carddisp.pl?gene=CLPTM1L
TLR3	Toll Like Receptor 3	Protein Coding	49	GC04P186059	7.6889	https://www.genecards.org/cgi-bin/carddisp.pl?gene=TLR3
PTPN13	Protein Tyrosine Phosphatase Non-Receptor Type 13	Protein Coding	42	GC04P086594	7.67156	https://www.genecards.org/cgi-bin/carddisp.pl?gene=PTPN13
TFRC	Transferrin Receptor	Protein Coding	46	GC03M196027	7.65101	https://www.genecards.org/cgi-bin/carddisp.pl?gene=TFRC
ZNF217	Zinc Finger Protein 217	Protein Coding	37	GC20M053567	7.64356	https://www.genecards.org/cgi-bin/carddisp.pl?gene=ZNF217
ADAM17	ADAM Metallopeptidase Domain 17	Protein Coding	48	GC02M009488	7.63487	https://www.genecards.org/cgi-bin/carddisp.pl?gene=ADAM17
RBFOX1	RNA Binding Fox-1 Homolog 1	Protein Coding	37	GC16P008251	7.60737	https://www.genecards.org/cgi-bin/carddisp.pl?gene=RBFOX1
FERMT1	FERM Domain Containing Kindlin 1	Protein Coding	42	GC20M006074	7.60556	https://www.genecards.org/cgi-bin/carddisp.pl?gene=FERMT1
ALDOA	Aldolase, Fructose-Bisphosphate A	Protein Coding	46	GC16P030064	7.60482	https://www.genecards.org/cgi-bin/carddisp.pl?gene=ALDOA
PRINS	Psoriasis Associated Non-Protein Coding RNA Induced By Stress	RNA Gene	9	GC10U900902	7.60412	https://www.genecards.org/cgi-bin/carddisp.pl?gene=PRINS
FAP	Fibroblast Activation Protein Alpha	Protein Coding	41	GC02M162170	7.5892	https://www.genecards.org/cgi-bin/carddisp.pl?gene=FAP
MUC3A	Mucin 3A, Cell Surface Associated	Protein Coding	33	GC07P100949	7.58817	https://www.genecards.org/cgi-bin/carddisp.pl?gene=MUC3A
GLI3	GLI Family Zinc Finger 3	Protein Coding	47	GC07M041960	7.58416	https://www.genecards.org/cgi-bin/carddisp.pl?gene=GLI3
CD9	CD9 Molecule	Protein Coding	41	GC12P016357	7.57231	https://www.genecards.org/cgi-bin/carddisp.pl?gene=CD9
IGFBP4	Insulin Like Growth Factor Binding Protein 4	Protein Coding	40	GC17P040443	7.57111	https://www.genecards.org/cgi-bin/carddisp.pl?gene=IGFBP4
PLIN2	Perilipin 2	Protein Coding	40	GC09M019149	7.54826	https://www.genecards.org/cgi-bin/carddisp.pl?gene=PLIN2
IGFBP6	Insulin Like Growth Factor Binding Protein 6	Protein Coding	40	GC12P053097	7.54546	https://www.genecards.org/cgi-bin/carddisp.pl?gene=IGFBP6
POLH	DNA Polymerase Eta	Protein Coding	46	GC06P043576	7.54465	https://www.genecards.org/cgi-bin/carddisp.pl?gene=POLH
MIR133A1	MicroRNA 133a-1	RNA Gene	17	GC18M021917	7.52868	https://www.genecards.org/cgi-bin/carddisp.pl?gene=MIR133A1
MYO18B	Myosin XVIIIB	Protein Coding	36	GC22P025742	7.50713	https://www.genecards.org/cgi-bin/carddisp.pl?gene=MYO18B
TAP1	Transporter 1, ATP Binding Cassette Subfamily B Member	Protein Coding	45	GC06M056575	7.49754	https://www.genecards.org/cgi-bin/carddisp.pl?gene=TAP1
TBX3	T-Box Transcription Factor 3	Protein Coding	43	GC12M114670	7.49363	https://www.genecards.org/cgi-bin/carddisp.pl?gene=TBX3
PDGFA	Platelet Derived Growth Factor Subunit A	Protein Coding	41	GC07M000497	7.48424	https://www.genecards.org/cgi-bin/carddisp.pl?gene=PDGFA
S100A2	S100 Calcium Binding Protein A2	Protein Coding	39	GC01M153561	7.471	https://www.genecards.org/cgi-bin/carddisp.pl?gene=S100A2
MIR590	MicroRNA 590	RNA Gene	18	GC07P074191	7.47052	https://www.genecards.org/cgi-bin/carddisp.pl?gene=MIR590
TOE1	Target Of EGR1, Exonuclease	Protein Coding	37	GC01P045339	7.46706	https://www.genecards.org/cgi-bin/carddisp.pl?gene=TOE1
PAK1	P21 (RAC1) Activated Kinase 1	Protein Coding	46	GC11M080433	7.46317	https://www.genecards.org/cgi-bin/carddisp.pl?gene=PAK1
GJB1	Gap Junction Protein Beta 1	Protein Coding	46	GC0XP071212	7.46116	https://www.genecards.org/cgi-bin/carddisp.pl?gene=GJB1
TMEM8B	Transmembrane Protein 8B	Protein Coding	31	GC09P035814	7.45512	https://www.genecards.org/cgi-bin/carddisp.pl?gene=TMEM8B
NF2	NF2, Moesin-Ezrin-Radixin Like (MERLIN) Tumor Suppressor	Protein Coding	46	GC22P029603	7.45245	https://www.genecards.org/cgi-bin/carddisp.pl?gene=NF2
SCGB2A2	Secretoglobin Family 2A Member 2	Protein Coding	35	GC11P062269	7.42985	https://www.genecards.org/cgi-bin/carddisp.pl?gene=SCGB2A2
S100A8	S100 Calcium Binding Protein A8	Protein Coding	40	GC01M153391	7.42064	https://www.genecards.org/cgi-bin/carddisp.pl?gene=S100A8
OR51E1	Olfactory Receptor Family 51 Subfamily E Member 1	Protein Coding	36	GC11P004643	7.41634	https://www.genecards.org/cgi-bin/carddisp.pl?gene=OR51E1
HEPACAM	Hepatic And Glial Cell Adhesion Molecule	Protein Coding	38	GC11M124919	7.41244	https://www.genecards.org/cgi-bin/carddisp.pl?gene=HEPACAM
SMKR1	Small Lysine Rich Protein 1	Protein Coding	20	GC07P129502	7.40373	https://www.genecards.org/cgi-bin/carddisp.pl?gene=SMKR1
CD86	CD86 Molecule	Protein Coding	41	GC03P122055	7.393	https://www.genecards.org/cgi-bin/carddisp.pl?gene=CD86
CYP21A2	Cytochrome P450 Family 21 Subfamily A Member 2	Protein Coding	43	GC06P070166	7.38999	https://www.genecards.org/cgi-bin/carddisp.pl?gene=CYP21A2
PRKDC	Protein Kinase, DNA-Activated, Catalytic Subunit	Protein Coding	47	GC08M047773	7.3875	https://www.genecards.org/cgi-bin/carddisp.pl?gene=PRKDC
SOX10	SRY-Box Transcription Factor 10	Protein Coding	44	GC22M054050	7.38749	https://www.genecards.org/cgi-bin/carddisp.pl?gene=SOX10
HLA-C	Major Histocompatibility Complex, Class I, C	Protein Coding	43	GC06M056461	7.38639	https://www.genecards.org/cgi-bin/carddisp.pl?gene=HLA-C
AGR2	Anterior Gradient 2, Protein Disulphide Isomerase Family Member	Protein Coding	38	GC07M016972	7.3713	https://www.genecards.org/cgi-bin/carddisp.pl?gene=AGR2
IGF2BP2	Insulin Like Growth Factor 2 MRNA Binding Protein 2	Protein Coding	42	GC03M185643	7.35426	https://www.genecards.org/cgi-bin/carddisp.pl?gene=IGF2BP2
SOX2-OT	SOX2 Overlapping Transcript	RNA Gene	22	GC03P180989	7.34864	https://www.genecards.org/cgi-bin/carddisp.pl?gene=SOX2-OT
CA12	Carbonic Anhydrase 12	Protein Coding	44	GC15M063321	7.34537	https://www.genecards.org/cgi-bin/carddisp.pl?gene=CA12
CADM1	Cell Adhesion Molecule 1	Protein Coding	40	GC11M115169	7.33282	https://www.genecards.org/cgi-bin/carddisp.pl?gene=CADM1
ARID4B	AT-Rich Interaction Domain 4B	Protein Coding	35	GC01M235133	7.32918	https://www.genecards.org/cgi-bin/carddisp.pl?gene=ARID4B
TDGF1	Teratocarcinoma-Derived Growth Factor 1	Protein Coding	40	GC03P046658	7.32457	https://www.genecards.org/cgi-bin/carddisp.pl?gene=TDGF1
TJP2	Tight Junction Protein 2	Protein Coding	44	GC09P069121	7.32182	https://www.genecards.org/cgi-bin/carddisp.pl?gene=TJP2
MMP12	Matrix Metallopeptidase 12	Protein Coding	43	GC11M102862	7.30881	https://www.genecards.org/cgi-bin/carddisp.pl?gene=MMP12
HLA-DRB1	Major Histocompatibility Complex, Class II, DR Beta 1	Protein Coding	45	GC06M032578	7.30781	https://www.genecards.org/cgi-bin/carddisp.pl?gene=HLA-DRB1
CXCR1	C-X-C Motif Chemokine Receptor 1	Protein Coding	41	GC02M218162	7.30762	https://www.genecards.org/cgi-bin/carddisp.pl?gene=CXCR1
COPS5	COP9 Signalosome Subunit 5	Protein Coding	41	GC08M067043	7.29852	https://www.genecards.org/cgi-bin/carddisp.pl?gene=COPS5
HSP90B1	Heat Shock Protein 90 Beta Family Member 1	Protein Coding	43	GC12P103930	7.29542	https://www.genecards.org/cgi-bin/carddisp.pl?gene=HSP90B1
ADAR	Adenosine Deaminase RNA Specific	Protein Coding	43	GC01M154582	7.29217	https://www.genecards.org/cgi-bin/carddisp.pl?gene=ADAR
SLC5A8	Solute Carrier Family 5 Member 8	Protein Coding	40	GC12M101155	7.2879	https://www.genecards.org/cgi-bin/carddisp.pl?gene=SLC5A8
SETDB1	SET Domain Bifurcated Histone Lysine Methyltransferase 1	Protein Coding	40	GC01P150926	7.2845	https://www.genecards.org/cgi-bin/carddisp.pl?gene=SETDB1
AKR1B10	Aldo-Keto Reductase Family 1 Member B10	Protein Coding	41	GC07P134527	7.28085	https://www.genecards.org/cgi-bin/carddisp.pl?gene=AKR1B10
ADM	Adrenomedullin	Protein Coding	42	GC11P010304	7.27131	https://www.genecards.org/cgi-bin/carddisp.pl?gene=ADM
VCAN	Versican	Protein Coding	44	GC05P083471	7.25453	https://www.genecards.org/cgi-bin/carddisp.pl?gene=VCAN
LRP1B	LDL Receptor Related Protein 1B	Protein Coding	38	GC02M140231	7.25086	https://www.genecards.org/cgi-bin/carddisp.pl?gene=LRP1B
CUL3	Cullin 3	Protein Coding	45	GC02M224470	7.23936	https://www.genecards.org/cgi-bin/carddisp.pl?gene=CUL3
STK10	Serine/Threonine Kinase 10	Protein Coding	42	GC05M172042	7.23936	https://www.genecards.org/cgi-bin/carddisp.pl?gene=STK10
WEE1	WEE1 G2 Checkpoint Kinase	Protein Coding	44	GC11P009573	7.23448	https://www.genecards.org/cgi-bin/carddisp.pl?gene=WEE1
PHF20	PHD Finger Protein 20	Protein Coding	37	GC20P035771	7.23389	https://www.genecards.org/cgi-bin/carddisp.pl?gene=PHF20
CD8A	CD8a Molecule	Protein Coding	44	GC02M086784	7.22994	https://www.genecards.org/cgi-bin/carddisp.pl?gene=CD8A
IVL	Involucrin	Protein Coding	36	GC01P152881	7.22918	https://www.genecards.org/cgi-bin/carddisp.pl?gene=IVL
AMER1	APC Membrane Recruitment Protein 1	Protein Coding	35	GC0XM064185	7.21953	https://www.genecards.org/cgi-bin/carddisp.pl?gene=AMER1
P2RY1	Purinergic Receptor P2Y1	Protein Coding	44	GC03P152835	7.2165	https://www.genecards.org/cgi-bin/carddisp.pl?gene=P2RY1
MECOM	MDS1 And EVI1 Complex Locus	Protein Coding	46	GC03M169083	7.19739	https://www.genecards.org/cgi-bin/carddisp.pl?gene=MECOM
KLK7	Kallikrein Related Peptidase 7	Protein Coding	38	GC19M057550	7.19535	https://www.genecards.org/cgi-bin/carddisp.pl?gene=KLK7
DEFB1	Defensin Beta 1	Protein Coding	37	GC08M006870	7.19447	https://www.genecards.org/cgi-bin/carddisp.pl?gene=DEFB1
EBAG9	Estrogen Receptor Binding Site Associated Antigen 9	Protein Coding	36	GC08P109536	7.19385	https://www.genecards.org/cgi-bin/carddisp.pl?gene=EBAG9
TPO	Thyroid Peroxidase	Protein Coding	46	GC02P001374	7.19142	https://www.genecards.org/cgi-bin/carddisp.pl?gene=TPO
PAK4	P21 (RAC1) Activated Kinase 4	Protein Coding	46	GC19P039125	7.17437	https://www.genecards.org/cgi-bin/carddisp.pl?gene=PAK4
LMTK2	Lemur Tyrosine Kinase 2	Protein Coding	38	GC07P098106	7.16967	https://www.genecards.org/cgi-bin/carddisp.pl?gene=LMTK2
HSPD1	Heat Shock Protein Family D (Hsp60) Member 1	Protein Coding	45	GC02M197486	7.16727	https://www.genecards.org/cgi-bin/carddisp.pl?gene=HSPD1
RARG	Retinoic Acid Receptor Gamma	Protein Coding	46	GC12M053210	7.16678	https://www.genecards.org/cgi-bin/carddisp.pl?gene=RARG
B3GAT1	Beta-1,3-Glucuronyltransferase 1	Protein Coding	41	GC11M134378	7.16217	https://www.genecards.org/cgi-bin/carddisp.pl?gene=B3GAT1
PHF6	PHD Finger Protein 6	Protein Coding	39	GC0XP134373	7.15925	https://www.genecards.org/cgi-bin/carddisp.pl?gene=PHF6
IFI16	Interferon Gamma Inducible Protein 16	Protein Coding	40	GC01P158969	7.15888	https://www.genecards.org/cgi-bin/carddisp.pl?gene=IFI16
ROBO1	Roundabout Guidance Receptor 1	Protein Coding	43	GC03M078597	7.15574	https://www.genecards.org/cgi-bin/carddisp.pl?gene=ROBO1
GSTM3	Glutathione S-Transferase Mu 3	Protein Coding	44	GC01M109733	7.15531	https://www.genecards.org/cgi-bin/carddisp.pl?gene=GSTM3
FZD7	Frizzled Class Receptor 7	Protein Coding	42	GC02P202034	7.14538	https://www.genecards.org/cgi-bin/carddisp.pl?gene=FZD7
RBM39	RNA Binding Motif Protein 39	Protein Coding	36	GC20M035703	7.14453	https://www.genecards.org/cgi-bin/carddisp.pl?gene=RBM39
ATP7B	ATPase Copper Transporting Beta	Protein Coding	46	GC13M051930	7.13758	https://www.genecards.org/cgi-bin/carddisp.pl?gene=ATP7B
CHGB	Chromogranin B	Protein Coding	38	GC20P005911	7.11336	https://www.genecards.org/cgi-bin/carddisp.pl?gene=CHGB
TNFRSF6B	TNF Receptor Superfamily Member 6b	Protein Coding	40	GC20P063696	7.11075	https://www.genecards.org/cgi-bin/carddisp.pl?gene=TNFRSF6B
RSF1	Remodeling And Spacing Factor 1	Protein Coding	34	GC11M080439	7.10646	https://www.genecards.org/cgi-bin/carddisp.pl?gene=RSF1
GDNF	Glial Cell Derived Neurotrophic Factor	Protein Coding	45	GC05M037812	7.09719	https://www.genecards.org/cgi-bin/carddisp.pl?gene=GDNF
DERPC	DERPC Proline And Glycine Rich Nuclear Protein	Protein Coding	10	GC16M069118	7.09469	https://www.genecards.org/cgi-bin/carddisp.pl?gene=DERPC
MIR218-1	MicroRNA 218-1	RNA Gene	18	GC04P020793	7.08628	https://www.genecards.org/cgi-bin/carddisp.pl?gene=MIR218-1
CDK12	Cyclin Dependent Kinase 12	Protein Coding	39	GC17P039461	7.08385	https://www.genecards.org/cgi-bin/carddisp.pl?gene=CDK12
CCNL1	Cyclin L1	Protein Coding	37	GC03M157146	7.08302	https://www.genecards.org/cgi-bin/carddisp.pl?gene=CCNL1
MICA	MHC Class I Polypeptide-Related Sequence A	Protein Coding	36	GC06P031399	7.0824	https://www.genecards.org/cgi-bin/carddisp.pl?gene=MICA
SYK	Spleen Associated Tyrosine Kinase	Protein Coding	48	GC09P091689	7.07934	https://www.genecards.org/cgi-bin/carddisp.pl?gene=SYK
ECT2	Epithelial Cell Transforming 2	Protein Coding	39	GC03P172750	7.06482	https://www.genecards.org/cgi-bin/carddisp.pl?gene=ECT2
UHRF1	Ubiquitin Like With PHD And Ring Finger Domains 1	Protein Coding	38	GC19P004910	7.05415	https://www.genecards.org/cgi-bin/carddisp.pl?gene=UHRF1
NGF	Nerve Growth Factor	Protein Coding	47	GC01M115285	7.0403	https://www.genecards.org/cgi-bin/carddisp.pl?gene=NGF
MIR490	MicroRNA 490	RNA Gene	17	GC07P136903	7.03048	https://www.genecards.org/cgi-bin/carddisp.pl?gene=MIR490
LAMA3	Laminin Subunit Alpha 3	Protein Coding	43	GC18P023689	7.01736	https://www.genecards.org/cgi-bin/carddisp.pl?gene=LAMA3
MDK	Midkine	Protein Coding	41	GC11P046380	7.00517	https://www.genecards.org/cgi-bin/carddisp.pl?gene=MDK
MIR211	MicroRNA 211	RNA Gene	19	GC15M031065	7.00434	https://www.genecards.org/cgi-bin/carddisp.pl?gene=MIR211
SNHG12	Small Nucleolar RNA Host Gene 12	RNA Gene	22	GC01M028578	6.99828	https://www.genecards.org/cgi-bin/carddisp.pl?gene=SNHG12
PINX1	PIN2 (TERF1) Interacting Telomerase Inhibitor 1	Protein Coding	38	GC08M010764	6.99524	https://www.genecards.org/cgi-bin/carddisp.pl?gene=PINX1
MIR409	MicroRNA 409	RNA Gene	18	GC14P108178	6.99484	https://www.genecards.org/cgi-bin/carddisp.pl?gene=MIR409
STAR	Steroidogenic Acute Regulatory Protein	Protein Coding	44	GC08M038145	6.99344	https://www.genecards.org/cgi-bin/carddisp.pl?gene=STAR
ARG1	Arginase 1	Protein Coding	47	GC06P131473	6.98428	https://www.genecards.org/cgi-bin/carddisp.pl?gene=ARG1
PSMD10	Proteasome 26S Subunit, Non-ATPase 10	Protein Coding	38	GC0XM108084	6.98402	https://www.genecards.org/cgi-bin/carddisp.pl?gene=PSMD10
KDM5C	Lysine Demethylase 5C	Protein Coding	42	GC0XM053176	6.97966	https://www.genecards.org/cgi-bin/carddisp.pl?gene=KDM5C
IL12RB1	Interleukin 12 Receptor Subunit Beta 1	Protein Coding	42	GC19M018058	6.97828	https://www.genecards.org/cgi-bin/carddisp.pl?gene=IL12RB1
AHCY	Adenosylhomocysteinase	Protein Coding	48	GC20M034422	6.97228	https://www.genecards.org/cgi-bin/carddisp.pl?gene=AHCY
CAT	Catalase	Protein Coding	47	GC11P034460	6.962	https://www.genecards.org/cgi-bin/carddisp.pl?gene=CAT
FANCA	FA Complementation Group A	Protein Coding	46	GC16M089785	6.94704	https://www.genecards.org/cgi-bin/carddisp.pl?gene=FANCA
G6PC1	Glucose-6-Phosphatase Catalytic Subunit 1	Protein Coding	34	GC17P048274	6.9348	https://www.genecards.org/cgi-bin/carddisp.pl?gene=G6PC1
EHF	ETS Homologous Factor	Protein Coding	38	GC11P034621	6.93429	https://www.genecards.org/cgi-bin/carddisp.pl?gene=EHF
VCAM1	Vascular Cell Adhesion Molecule 1	Protein Coding	43	GC01P100719	6.93005	https://www.genecards.org/cgi-bin/carddisp.pl?gene=VCAM1
CTSL	Cathepsin L	Protein Coding	44	GC09P087725	6.90697	https://www.genecards.org/cgi-bin/carddisp.pl?gene=CTSL
S100A6	S100 Calcium Binding Protein A6	Protein Coding	40	GC01M153545	6.89291	https://www.genecards.org/cgi-bin/carddisp.pl?gene=S100A6
DACT1	Dishevelled Binding Antagonist Of Beta Catenin 1	Protein Coding	38	GC14P058633	6.89153	https://www.genecards.org/cgi-bin/carddisp.pl?gene=DACT1
XRCC5	X-Ray Repair Cross Complementing 5	Protein Coding	42	GC02P216107	6.88475	https://www.genecards.org/cgi-bin/carddisp.pl?gene=XRCC5
MTR	5-Methyltetrahydrofolate-Homocysteine Methyltransferase	Protein Coding	44	GC01P236795	6.88179	https://www.genecards.org/cgi-bin/carddisp.pl?gene=MTR
EXO1	Exonuclease 1	Protein Coding	42	GC01P241847	6.87854	https://www.genecards.org/cgi-bin/carddisp.pl?gene=EXO1
ITGA3	Integrin Subunit Alpha 3	Protein Coding	44	GC17P050055	6.87171	https://www.genecards.org/cgi-bin/carddisp.pl?gene=ITGA3
AKR1C1	Aldo-Keto Reductase Family 1 Member C1	Protein Coding	40	GC10P004963	6.86258	https://www.genecards.org/cgi-bin/carddisp.pl?gene=AKR1C1
AFAP1	Actin Filament Associated Protein 1	Protein Coding	36	GC04M007758	6.85727	https://www.genecards.org/cgi-bin/carddisp.pl?gene=AFAP1
TGFB3	Transforming Growth Factor Beta 3	Protein Coding	44	GC14M075958	6.84489	https://www.genecards.org/cgi-bin/carddisp.pl?gene=TGFB3
HDGF	Heparin Binding Growth Factor	Protein Coding	38	GC01M156856	6.83556	https://www.genecards.org/cgi-bin/carddisp.pl?gene=HDGF
CLDN8	Claudin 8	Protein Coding	34	GC21M030214	6.82894	https://www.genecards.org/cgi-bin/carddisp.pl?gene=CLDN8
ALOX15	Arachidonate 15-Lipoxygenase	Protein Coding	42	GC17M004630	6.82798	https://www.genecards.org/cgi-bin/carddisp.pl?gene=ALOX15
GATA2	GATA Binding Protein 2	Protein Coding	46	GC03M128479	6.82565	https://www.genecards.org/cgi-bin/carddisp.pl?gene=GATA2
MIR328	MicroRNA 328	RNA Gene	18	GC16M067203	6.82545	https://www.genecards.org/cgi-bin/carddisp.pl?gene=MIR328
MIR130B	MicroRNA 130b	RNA Gene	17	GC22P031430	6.80634	https://www.genecards.org/cgi-bin/carddisp.pl?gene=MIR130B
H2AX	H2A.X Variant Histone	Protein Coding	34	GC11M119118	6.80083	https://www.genecards.org/cgi-bin/carddisp.pl?gene=H2AX
FER	FER Tyrosine Kinase	Protein Coding	44	GC05P108747	6.79912	https://www.genecards.org/cgi-bin/carddisp.pl?gene=FER
SULT1A1	Sulfotransferase Family 1A Member 1	Protein Coding	40	GC16M028606	6.78702	https://www.genecards.org/cgi-bin/carddisp.pl?gene=SULT1A1
TNFRSF1A	TNF Receptor Superfamily Member 1A	Protein Coding	46	GC12M006328	6.77834	https://www.genecards.org/cgi-bin/carddisp.pl?gene=TNFRSF1A
APOD	Apolipoprotein D	Protein Coding	41	GC03M195568	6.76251	https://www.genecards.org/cgi-bin/carddisp.pl?gene=APOD
CGB3	Chorionic Gonadotropin Subunit Beta 3	Protein Coding	28	GC19M057396	6.75713	https://www.genecards.org/cgi-bin/carddisp.pl?gene=CGB3
CXCL9	C-X-C Motif Chemokine Ligand 9	Protein Coding	37	GC04M076001	6.75455	https://www.genecards.org/cgi-bin/carddisp.pl?gene=CXCL9
NORAD	Non-Coding RNA Activated By DNA Damage	RNA Gene	14	GC20M036178	6.74645	https://www.genecards.org/cgi-bin/carddisp.pl?gene=NORAD
BCAR1	BCAR1 Scaffold Protein, Cas Family Member	Protein Coding	42	GC16M075228	6.74399	https://www.genecards.org/cgi-bin/carddisp.pl?gene=BCAR1
SLC9A9	Solute Carrier Family 9 Member A9	Protein Coding	38	GC03M143265	6.7437	https://www.genecards.org/cgi-bin/carddisp.pl?gene=SLC9A9
MIR148B	MicroRNA 148b	RNA Gene	19	GC12P054337	6.74358	https://www.genecards.org/cgi-bin/carddisp.pl?gene=MIR148B
HLA-DPA1	Major Histocompatibility Complex, Class II, DP Alpha 1	Protein Coding	39	GC06M033064	6.74287	https://www.genecards.org/cgi-bin/carddisp.pl?gene=HLA-DPA1
FABP4	Fatty Acid Binding Protein 4	Protein Coding	42	GC08M081478	6.74215	https://www.genecards.org/cgi-bin/carddisp.pl?gene=FABP4
CD99	CD99 Molecule (Xg Blood Group)	Protein Coding	38	GC0XP002691	6.73003	https://www.genecards.org/cgi-bin/carddisp.pl?gene=CD99
IFNL3	Interferon Lambda 3	Protein Coding	32	GC19M039243	6.714	https://www.genecards.org/cgi-bin/carddisp.pl?gene=IFNL3
IRS2	Insulin Receptor Substrate 2	Protein Coding	43	GC13M109752	6.71036	https://www.genecards.org/cgi-bin/carddisp.pl?gene=IRS2
EREG	Epiregulin	Protein Coding	39	GC04P074366	6.70747	https://www.genecards.org/cgi-bin/carddisp.pl?gene=EREG
CALD1	Caldesmon 1	Protein Coding	41	GC07P134744	6.70202	https://www.genecards.org/cgi-bin/carddisp.pl?gene=CALD1
CXCL14	C-X-C Motif Chemokine Ligand 14	Protein Coding	36	GC05M135617	6.69944	https://www.genecards.org/cgi-bin/carddisp.pl?gene=CXCL14
INHBA	Inhibin Subunit Beta A	Protein Coding	42	GC07M041668	6.69572	https://www.genecards.org/cgi-bin/carddisp.pl?gene=INHBA
ACTA2	Actin Alpha 2, Smooth Muscle	Protein Coding	46	GC10M088935	6.68063	https://www.genecards.org/cgi-bin/carddisp.pl?gene=ACTA2
DSE	Dermatan Sulfate Epimerase	Protein Coding	38	GC06P116255	6.67817	https://www.genecards.org/cgi-bin/carddisp.pl?gene=DSE
LIG4	DNA Ligase 4	Protein Coding	46	GC13M108207	6.67741	https://www.genecards.org/cgi-bin/carddisp.pl?gene=LIG4
PCLAF	PCNA Clamp Associated Factor	Protein Coding	28	GC15M074376	6.67001	https://www.genecards.org/cgi-bin/carddisp.pl?gene=PCLAF
AIFM1	Apoptosis Inducing Factor Mitochondria Associated 1	Protein Coding	46	GC0XM130129	6.66897	https://www.genecards.org/cgi-bin/carddisp.pl?gene=AIFM1
SERPINB2	Serpin Family B Member 2	Protein Coding	41	GC18P063871	6.6686	https://www.genecards.org/cgi-bin/carddisp.pl?gene=SERPINB2
BTC	Betacellulin	Protein Coding	42	GC04M074744	6.66728	https://www.genecards.org/cgi-bin/carddisp.pl?gene=BTC
KL	Klotho	Protein Coding	43	GC13P033016	6.66435	https://www.genecards.org/cgi-bin/carddisp.pl?gene=KL
PLK2	Polo Like Kinase 2	Protein Coding	42	GC05M058453	6.66419	https://www.genecards.org/cgi-bin/carddisp.pl?gene=PLK2
FNIP1	Folliculin Interacting Protein 1	Protein Coding	35	GC05M131641	6.65357	https://www.genecards.org/cgi-bin/carddisp.pl?gene=FNIP1
DAXX	Death Domain Associated Protein	Protein Coding	42	GC06M033318	6.64992	https://www.genecards.org/cgi-bin/carddisp.pl?gene=DAXX
FGF10	Fibroblast Growth Factor 10	Protein Coding	44	GC05M044340	6.64866	https://www.genecards.org/cgi-bin/carddisp.pl?gene=FGF10
PTPN22	Protein Tyrosine Phosphatase Non-Receptor Type 22	Protein Coding	46	GC01M113813	6.64268	https://www.genecards.org/cgi-bin/carddisp.pl?gene=PTPN22
NPY	Neuropeptide Y	Protein Coding	43	GC07P024290	6.64012	https://www.genecards.org/cgi-bin/carddisp.pl?gene=NPY
BDNF	Brain Derived Neurotrophic Factor	Protein Coding	44	GC11M027654	6.6386	https://www.genecards.org/cgi-bin/carddisp.pl?gene=BDNF
S100A9	S100 Calcium Binding Protein A9	Protein Coding	40	GC01P153357	6.63588	https://www.genecards.org/cgi-bin/carddisp.pl?gene=S100A9
CEBPB	CCAAT Enhancer Binding Protein Beta	Protein Coding	42	GC20P050190	6.63571	https://www.genecards.org/cgi-bin/carddisp.pl?gene=CEBPB
RHOB	Ras Homolog Family Member B	Protein Coding	42	GC02P020447	6.62004	https://www.genecards.org/cgi-bin/carddisp.pl?gene=RHOB
CKS1B	CDC28 Protein Kinase Regulatory Subunit 1B	Protein Coding	39	GC01P154974	6.61621	https://www.genecards.org/cgi-bin/carddisp.pl?gene=CKS1B
WFDC2	WAP Four-Disulfide Core Domain 2	Protein Coding	36	GC20P045469	6.60377	https://www.genecards.org/cgi-bin/carddisp.pl?gene=WFDC2
ADH1B	Alcohol Dehydrogenase 1B (Class I), Beta Polypeptide	Protein Coding	42	GC04M099304	6.59281	https://www.genecards.org/cgi-bin/carddisp.pl?gene=ADH1B
PML	PML Nuclear Body Scaffold	Protein Coding	44	GC15P073994	6.59181	https://www.genecards.org/cgi-bin/carddisp.pl?gene=PML
ADAM12	ADAM Metallopeptidase Domain 12	Protein Coding	43	GC10M126012	6.59083	https://www.genecards.org/cgi-bin/carddisp.pl?gene=ADAM12
LINC00473	Long Intergenic Non-Protein Coding RNA 473	RNA Gene	19	GC06M165328	6.58972	https://www.genecards.org/cgi-bin/carddisp.pl?gene=LINC00473
PDGFD	Platelet Derived Growth Factor D	Protein Coding	42	GC11M103907	6.58294	https://www.genecards.org/cgi-bin/carddisp.pl?gene=PDGFD
RCC2	Regulator Of Chromosome Condensation 2	Protein Coding	38	GC01M017406	6.5796	https://www.genecards.org/cgi-bin/carddisp.pl?gene=RCC2
THBD	Thrombomodulin	Protein Coding	42	GC20M023026	6.57935	https://www.genecards.org/cgi-bin/carddisp.pl?gene=THBD
ACY1	Aminoacylase 1	Protein Coding	44	GC03P051983	6.57396	https://www.genecards.org/cgi-bin/carddisp.pl?gene=ACY1
CNDP2	Carnosine Dipeptidase 2	Protein Coding	41	GC18P074495	6.573	https://www.genecards.org/cgi-bin/carddisp.pl?gene=CNDP2
TF	Transferrin	Protein Coding	46	GC03P133666	6.5707	https://www.genecards.org/cgi-bin/carddisp.pl?gene=TF
FYN	FYN Proto-Oncogene, Src Family Tyrosine Kinase	Protein Coding	45	GC06M111660	6.5561	https://www.genecards.org/cgi-bin/carddisp.pl?gene=FYN
MAP3K6	Mitogen-Activated Protein Kinase Kinase Kinase 6	Protein Coding	42	GC01M027354	6.55311	https://www.genecards.org/cgi-bin/carddisp.pl?gene=MAP3K6
HLA-DQB1	Major Histocompatibility Complex, Class II, DQ Beta 1	Protein Coding	40	GC06M056568	6.55167	https://www.genecards.org/cgi-bin/carddisp.pl?gene=HLA-DQB1
CP	Ceruloplasmin	Protein Coding	46	GC03M149162	6.55136	https://www.genecards.org/cgi-bin/carddisp.pl?gene=CP
ANPEP	Alanyl Aminopeptidase, Membrane	Protein Coding	47	GC15M089784	6.55099	https://www.genecards.org/cgi-bin/carddisp.pl?gene=ANPEP
RHOH	Ras Homolog Family Member H	Protein Coding	42	GC04P040192	6.54457	https://www.genecards.org/cgi-bin/carddisp.pl?gene=RHOH
HMGA1	High Mobility Group AT-Hook 1	Protein Coding	44	GC06P070252	6.5345	https://www.genecards.org/cgi-bin/carddisp.pl?gene=HMGA1
TPBG	Trophoblast Glycoprotein	Protein Coding	37	GC06P082363	6.5334	https://www.genecards.org/cgi-bin/carddisp.pl?gene=TPBG
MIR28	MicroRNA 28	RNA Gene	18	GC03P188688	6.52182	https://www.genecards.org/cgi-bin/carddisp.pl?gene=MIR28
CASC11	Cancer Susceptibility 11	RNA Gene	14	GC08M130309	6.52111	https://www.genecards.org/cgi-bin/carddisp.pl?gene=CASC11
NR1H4	Nuclear Receptor Subfamily 1 Group H Member 4	Protein Coding	46	GC12P100473	6.52086	https://www.genecards.org/cgi-bin/carddisp.pl?gene=NR1H4
ZNRD1ASP	Zinc Ribbon Domain Containing 1 Antisense, Pseudogene	Pseudogene	14	GC06M056400	6.51962	https://www.genecards.org/cgi-bin/carddisp.pl?gene=ZNRD1ASP
MIR129-1	MicroRNA 129-1	RNA Gene	17	GC07P128207	6.51553	https://www.genecards.org/cgi-bin/carddisp.pl?gene=MIR129-1
TFPI2	Tissue Factor Pathway Inhibitor 2	Protein Coding	39	GC07M093885	6.51221	https://www.genecards.org/cgi-bin/carddisp.pl?gene=TFPI2
PIN1	Peptidylprolyl Cis/Trans Isomerase, NIMA-Interacting 1	Protein Coding	44	GC19P009835	6.50817	https://www.genecards.org/cgi-bin/carddisp.pl?gene=PIN1
GPX3	Glutathione Peroxidase 3	Protein Coding	41	GC05P150997	6.50523	https://www.genecards.org/cgi-bin/carddisp.pl?gene=GPX3
ACTN1	Actinin Alpha 1	Protein Coding	47	GC14M068874	6.49971	https://www.genecards.org/cgi-bin/carddisp.pl?gene=ACTN1
CCL20	C-C Motif Chemokine Ligand 20	Protein Coding	41	GC02P227829	6.49725	https://www.genecards.org/cgi-bin/carddisp.pl?gene=CCL20
PTPA	Protein Phosphatase 2 Phosphatase Activator	Protein Coding	33	GC09P129111	6.48758	https://www.genecards.org/cgi-bin/carddisp.pl?gene=PTPA
ELN	Elastin	Protein Coding	43	GC07P074027	6.4762	https://www.genecards.org/cgi-bin/carddisp.pl?gene=ELN
EGLN1	Egl-9 Family Hypoxia Inducible Factor 1	Protein Coding	47	GC01M231363	6.47594	https://www.genecards.org/cgi-bin/carddisp.pl?gene=EGLN1
ENPEP	Glutamyl Aminopeptidase	Protein Coding	42	GC04P110365	6.47292	https://www.genecards.org/cgi-bin/carddisp.pl?gene=ENPEP
MIR532	MicroRNA 532	RNA Gene	16	GC0XP050004	6.47078	https://www.genecards.org/cgi-bin/carddisp.pl?gene=MIR532
THY1	Thy-1 Cell Surface Antigen	Protein Coding	40	GC11M119417	6.46749	https://www.genecards.org/cgi-bin/carddisp.pl?gene=THY1
PRDX1	Peroxiredoxin 1	Protein Coding	46	GC01M045511	6.4638	https://www.genecards.org/cgi-bin/carddisp.pl?gene=PRDX1
BRMS1	BRMS1 Transcriptional Repressor And Anoikis Regulator	Protein Coding	36	GC11M080065	6.45926	https://www.genecards.org/cgi-bin/carddisp.pl?gene=BRMS1
CHP2	Calcineurin Like EF-Hand Protein 2	Protein Coding	31	GC16P024070	6.4531	https://www.genecards.org/cgi-bin/carddisp.pl?gene=CHP2
RPS27	Ribosomal Protein S27	Protein Coding	40	GC01P153991	6.45122	https://www.genecards.org/cgi-bin/carddisp.pl?gene=RPS27
MMP26	Matrix Metallopeptidase 26	Protein Coding	33	GC11P004706	6.44762	https://www.genecards.org/cgi-bin/carddisp.pl?gene=MMP26
BCOR	BCL6 Corepressor	Protein Coding	40	GC0XM040049	6.44476	https://www.genecards.org/cgi-bin/carddisp.pl?gene=BCOR
ITGA1	Integrin Subunit Alpha 1	Protein Coding	40	GC05P052788	6.44072	https://www.genecards.org/cgi-bin/carddisp.pl?gene=ITGA1
CXADR	CXADR Ig-Like Cell Adhesion Molecule	Protein Coding	41	GC21P017513	6.43534	https://www.genecards.org/cgi-bin/carddisp.pl?gene=CXADR
PRTN3	Proteinase 3	Protein Coding	43	GC19P000840	6.43135	https://www.genecards.org/cgi-bin/carddisp.pl?gene=PRTN3
DMPK	DM1 Protein Kinase	Protein Coding	47	GC19M045769	6.41922	https://www.genecards.org/cgi-bin/carddisp.pl?gene=DMPK
PTH	Parathyroid Hormone	Protein Coding	43	GC11M013492	6.41829	https://www.genecards.org/cgi-bin/carddisp.pl?gene=PTH
CASP1	Caspase 1	Protein Coding	48	GC11M105025	6.41466	https://www.genecards.org/cgi-bin/carddisp.pl?gene=CASP1
MIR365A	MicroRNA 365a	RNA Gene	18	GC16P014309	6.41305	https://www.genecards.org/cgi-bin/carddisp.pl?gene=MIR365A
LIF	LIF Interleukin 6 Family Cytokine	Protein Coding	39	GC22M030240	6.40552	https://www.genecards.org/cgi-bin/carddisp.pl?gene=LIF
KLRK1	Killer Cell Lectin Like Receptor K1	Protein Coding	38	GC12M018217	6.40528	https://www.genecards.org/cgi-bin/carddisp.pl?gene=KLRK1
VPS37A	VPS37A Subunit Of ESCRT-I	Protein Coding	39	GC08P017246	6.40427	https://www.genecards.org/cgi-bin/carddisp.pl?gene=VPS37A
ECI2	Enoyl-CoA Delta Isomerase 2	Protein Coding	38	GC06M004115	6.40272	https://www.genecards.org/cgi-bin/carddisp.pl?gene=ECI2
HLA-DQA1	Major Histocompatibility Complex, Class II, DQ Alpha 1	Protein Coding	40	GC06P070172	6.40138	https://www.genecards.org/cgi-bin/carddisp.pl?gene=HLA-DQA1
SNHG16	Small Nucleolar RNA Host Gene 16	RNA Gene	18	GC17P076914	6.39797	https://www.genecards.org/cgi-bin/carddisp.pl?gene=SNHG16
IL13RA2	Interleukin 13 Receptor Subunit Alpha 2	Protein Coding	38	GC0XM115003	6.37085	https://www.genecards.org/cgi-bin/carddisp.pl?gene=IL13RA2
HYAL3	Hyaluronidase 3	Protein Coding	36	GC03M050664	6.36857	https://www.genecards.org/cgi-bin/carddisp.pl?gene=HYAL3
DNTT	DNA Nucleotidylexotransferase	Protein Coding	40	GC10P096304	6.36761	https://www.genecards.org/cgi-bin/carddisp.pl?gene=DNTT
MIR216A	MicroRNA 216a	RNA Gene	19	GC02M055988	6.35532	https://www.genecards.org/cgi-bin/carddisp.pl?gene=MIR216A
GNMT	Glycine N-Methyltransferase	Protein Coding	43	GC06P042960	6.35499	https://www.genecards.org/cgi-bin/carddisp.pl?gene=GNMT
MIR30C1	MicroRNA 30c-1	RNA Gene	21	GC01P040757	6.33504	https://www.genecards.org/cgi-bin/carddisp.pl?gene=MIR30C1
PLCE1	Phospholipase C Epsilon 1	Protein Coding	41	GC10P093993	6.33502	https://www.genecards.org/cgi-bin/carddisp.pl?gene=PLCE1
CASC15	Cancer Susceptibility 15	RNA Gene	18	GC06P021669	6.33331	https://www.genecards.org/cgi-bin/carddisp.pl?gene=CASC15
EPHA5	EPH Receptor A5	Protein Coding	44	GC04M065319	6.33315	https://www.genecards.org/cgi-bin/carddisp.pl?gene=EPHA5
ROCK2	Rho Associated Coiled-Coil Containing Protein Kinase 2	Protein Coding	45	GC02M011276	6.32974	https://www.genecards.org/cgi-bin/carddisp.pl?gene=ROCK2
LAG3	Lymphocyte Activating 3	Protein Coding	35	GC12P016426	6.32915	https://www.genecards.org/cgi-bin/carddisp.pl?gene=LAG3
FTX	FTX Transcript, XIST Regulator	RNA Gene	19	GC0XM073946	6.3267	https://www.genecards.org/cgi-bin/carddisp.pl?gene=FTX
KRT16	Keratin 16	Protein Coding	42	GC17M041609	6.32378	https://www.genecards.org/cgi-bin/carddisp.pl?gene=KRT16
HMBS	Hydroxymethylbilane Synthase	Protein Coding	42	GC11P119084	6.3198	https://www.genecards.org/cgi-bin/carddisp.pl?gene=HMBS
CXCL10	C-X-C Motif Chemokine Ligand 10	Protein Coding	42	GC04M076021	6.31469	https://www.genecards.org/cgi-bin/carddisp.pl?gene=CXCL10
MGAT5	Alpha-1,6-Mannosylglycoprotein 6-Beta-N-Acetylglucosaminyltransferase	Protein Coding	38	GC02P134119	6.31315	https://www.genecards.org/cgi-bin/carddisp.pl?gene=MGAT5
RUSC1-AS1	RUSC1 Antisense RNA 1	RNA Gene	24	GC01M155317	6.31003	https://www.genecards.org/cgi-bin/carddisp.pl?gene=RUSC1-AS1
ELF5	E74 Like ETS Transcription Factor 5	Protein Coding	36	GC11M034500	6.30499	https://www.genecards.org/cgi-bin/carddisp.pl?gene=ELF5
MIR219A1	MicroRNA 219a-1	RNA Gene	19	GC06P033207	6.30433	https://www.genecards.org/cgi-bin/carddisp.pl?gene=MIR219A1
DPF2	Double PHD Fingers 2	Protein Coding	40	GC11P068092	6.30346	https://www.genecards.org/cgi-bin/carddisp.pl?gene=DPF2
CDH17	Cadherin 17	Protein Coding	39	GC08M094127	6.30114	https://www.genecards.org/cgi-bin/carddisp.pl?gene=CDH17
TGM2	Transglutaminase 2	Protein Coding	45	GC20M038127	6.29824	https://www.genecards.org/cgi-bin/carddisp.pl?gene=TGM2
MYH11	Myosin Heavy Chain 11	Protein Coding	43	GC16M015704	6.28533	https://www.genecards.org/cgi-bin/carddisp.pl?gene=MYH11
CEBPA	CCAAT Enhancer Binding Protein Alpha	Protein Coding	45	GC19M033299	6.28477	https://www.genecards.org/cgi-bin/carddisp.pl?gene=CEBPA
ST18	ST18 C2H2C-Type Zinc Finger Transcription Factor	Protein Coding	36	GC08M052110	6.27577	https://www.genecards.org/cgi-bin/carddisp.pl?gene=ST18
RAP1A	RAP1A, Member Of RAS Oncogene Family	Protein Coding	43	GC01P111542	6.26842	https://www.genecards.org/cgi-bin/carddisp.pl?gene=RAP1A
MIR1207	MicroRNA 1207	RNA Gene	15	GC08P128049	6.26842	https://www.genecards.org/cgi-bin/carddisp.pl?gene=MIR1207
GFAP	Glial Fibrillary Acidic Protein	Protein Coding	45	GC17M044905	6.2679	https://www.genecards.org/cgi-bin/carddisp.pl?gene=GFAP
CPQ	Carboxypeptidase Q	Protein Coding	33	GC08P096645	6.24909	https://www.genecards.org/cgi-bin/carddisp.pl?gene=CPQ
ALDH3A1	Aldehyde Dehydrogenase 3 Family Member A1	Protein Coding	41	GC17M019737	6.2466	https://www.genecards.org/cgi-bin/carddisp.pl?gene=ALDH3A1
PDE5A	Phosphodiesterase 5A	Protein Coding	43	GC04M119494	6.24588	https://www.genecards.org/cgi-bin/carddisp.pl?gene=PDE5A
STS	Steroid Sulfatase	Protein Coding	43	GC0XP007146	6.24538	https://www.genecards.org/cgi-bin/carddisp.pl?gene=STS
TET2	Tet Methylcytosine Dioxygenase 2	Protein Coding	43	GC04P105145	6.23338	https://www.genecards.org/cgi-bin/carddisp.pl?gene=TET2
SMYD3	SET And MYND Domain Containing 3	Protein Coding	40	GC01M245749	6.23068	https://www.genecards.org/cgi-bin/carddisp.pl?gene=SMYD3
IL24	Interleukin 24	Protein Coding	39	GC01P206897	6.22648	https://www.genecards.org/cgi-bin/carddisp.pl?gene=IL24
CTHRC1	Collagen Triple Helix Repeat Containing 1	Protein Coding	39	GC08P103371	6.22334	https://www.genecards.org/cgi-bin/carddisp.pl?gene=CTHRC1
ARTN	Artemin	Protein Coding	38	GC01P043933	6.22323	https://www.genecards.org/cgi-bin/carddisp.pl?gene=ARTN
NR0B1	Nuclear Receptor Subfamily 0 Group B Member 1	Protein Coding	44	GC0XM030304	6.22146	https://www.genecards.org/cgi-bin/carddisp.pl?gene=NR0B1
SEMG1	Semenogelin 1	Protein Coding	34	GC20P045206	6.21279	https://www.genecards.org/cgi-bin/carddisp.pl?gene=SEMG1
WIF1	WNT Inhibitory Factor 1	Protein Coding	42	GC12M065050	6.20883	https://www.genecards.org/cgi-bin/carddisp.pl?gene=WIF1
ZEB1-AS1	ZEB1 Antisense RNA 1	RNA Gene	17	GC10M031166	6.20778	https://www.genecards.org/cgi-bin/carddisp.pl?gene=ZEB1-AS1
ATF6	Activating Transcription Factor 6	Protein Coding	45	GC01P161766	6.20252	https://www.genecards.org/cgi-bin/carddisp.pl?gene=ATF6
POLR1C	RNA Polymerase I And III Subunit C	Protein Coding	41	GC06P070355	6.20203	https://www.genecards.org/cgi-bin/carddisp.pl?gene=POLR1C
RBM5	RNA Binding Motif Protein 5	Protein Coding	38	GC03P050203	6.19145	https://www.genecards.org/cgi-bin/carddisp.pl?gene=RBM5
CD68	CD68 Molecule	Protein Coding	37	GC17P007579	6.18288	https://www.genecards.org/cgi-bin/carddisp.pl?gene=CD68
MIR187	MicroRNA 187	RNA Gene	18	GC18M035904	6.18132	https://www.genecards.org/cgi-bin/carddisp.pl?gene=MIR187
IGF2BP1	Insulin Like Growth Factor 2 MRNA Binding Protein 1	Protein Coding	38	GC17P048997	6.17786	https://www.genecards.org/cgi-bin/carddisp.pl?gene=IGF2BP1
KDM6A	Lysine Demethylase 6A	Protein Coding	44	GC0XP044873	6.1778	https://www.genecards.org/cgi-bin/carddisp.pl?gene=KDM6A
LPP	LIM Domain Containing Preferred Translocation Partner In Lipoma	Protein Coding	42	GC03P188153	6.17525	https://www.genecards.org/cgi-bin/carddisp.pl?gene=LPP
TGFBR3	Transforming Growth Factor Beta Receptor 3	Protein Coding	45	GC01M091680	6.17225	https://www.genecards.org/cgi-bin/carddisp.pl?gene=TGFBR3
SET	SET Nuclear Proto-Oncogene	Protein Coding	44	GC09P128684	6.1659	https://www.genecards.org/cgi-bin/carddisp.pl?gene=SET
KLK14	Kallikrein Related Peptidase 14	Protein Coding	36	GC19M051077	6.16565	https://www.genecards.org/cgi-bin/carddisp.pl?gene=KLK14
PTGES	Prostaglandin E Synthase	Protein Coding	39	GC09M129738	6.15455	https://www.genecards.org/cgi-bin/carddisp.pl?gene=PTGES
IL6ST	Interleukin 6 Cytokine Family Signal Transducer	Protein Coding	44	GC05M055935	6.15358	https://www.genecards.org/cgi-bin/carddisp.pl?gene=IL6ST
LINC00460	Long Intergenic Non-Protein Coding RNA 460	RNA Gene	16	GC13P106376	6.15212	https://www.genecards.org/cgi-bin/carddisp.pl?gene=LINC00460
ABCC4	ATP Binding Cassette Subfamily C Member 4	Protein Coding	44	GC13M095019	6.15208	https://www.genecards.org/cgi-bin/carddisp.pl?gene=ABCC4
TNK2	Tyrosine Kinase Non Receptor 2	Protein Coding	44	GC03M195863	6.14848	https://www.genecards.org/cgi-bin/carddisp.pl?gene=TNK2
C9orf78	Chromosome 9 Open Reading Frame 78	Protein Coding	31	GC09M129827	6.1465	https://www.genecards.org/cgi-bin/carddisp.pl?gene=C9orf78
SLCO1B3	Solute Carrier Organic Anion Transporter Family Member 1B3	Protein Coding	42	GC12P020810	6.146	https://www.genecards.org/cgi-bin/carddisp.pl?gene=SLCO1B3
ESRRA	Estrogen Related Receptor Alpha	Protein Coding	47	GC11P064305	6.13588	https://www.genecards.org/cgi-bin/carddisp.pl?gene=ESRRA
CCN4	Cellular Communication Network Factor 4	Protein Coding	28	GC08P133192	6.12899	https://www.genecards.org/cgi-bin/carddisp.pl?gene=CCN4
MLANA	Melan-A	Protein Coding	38	GC09P006159	6.12616	https://www.genecards.org/cgi-bin/carddisp.pl?gene=MLANA
SNHG7	Small Nucleolar RNA Host Gene 7	RNA Gene	21	GC09M137054	6.12124	https://www.genecards.org/cgi-bin/carddisp.pl?gene=SNHG7
GH1	Growth Hormone 1	Protein Coding	42	GC17M063917	6.11956	https://www.genecards.org/cgi-bin/carddisp.pl?gene=GH1
PTN	Pleiotrophin	Protein Coding	40	GC07M137227	6.11859	https://www.genecards.org/cgi-bin/carddisp.pl?gene=PTN
GLYAT	Glycine-N-Acyltransferase	Protein Coding	39	GC11M079741	6.11838	https://www.genecards.org/cgi-bin/carddisp.pl?gene=GLYAT
SLC25A47	Solute Carrier Family 25 Member 47	Protein Coding	33	GC14P100323	6.11587	https://www.genecards.org/cgi-bin/carddisp.pl?gene=SLC25A47
LPAR3	Lysophosphatidic Acid Receptor 3	Protein Coding	41	GC01M084811	6.11418	https://www.genecards.org/cgi-bin/carddisp.pl?gene=LPAR3
RRM2B	Ribonucleotide Reductase Regulatory TP53 Inducible Subunit M2B	Protein Coding	47	GC08M102204	6.11409	https://www.genecards.org/cgi-bin/carddisp.pl?gene=RRM2B
TUBB3	Tubulin Beta 3 Class III	Protein Coding	46	GC16P090783	6.11224	https://www.genecards.org/cgi-bin/carddisp.pl?gene=TUBB3
PSENEN	Presenilin Enhancer, Gamma-Secretase Subunit	Protein Coding	42	GC19P044753	6.1053	https://www.genecards.org/cgi-bin/carddisp.pl?gene=PSENEN
KIAA0100	KIAA0100	Protein Coding	32	GC17M028614	6.10507	https://www.genecards.org/cgi-bin/carddisp.pl?gene=KIAA0100
NR5A1	Nuclear Receptor Subfamily 5 Group A Member 1	Protein Coding	48	GC09M124481	6.10435	https://www.genecards.org/cgi-bin/carddisp.pl?gene=NR5A1
BRS3	Bombesin Receptor Subtype 3	Protein Coding	41	GC0XP136482	6.09866	https://www.genecards.org/cgi-bin/carddisp.pl?gene=BRS3
MC2R	Melanocortin 2 Receptor	Protein Coding	46	GC18M021813	6.09576	https://www.genecards.org/cgi-bin/carddisp.pl?gene=MC2R
PLCL1	Phospholipase C Like 1 (Inactive)	Protein Coding	36	GC02P197804	6.09395	https://www.genecards.org/cgi-bin/carddisp.pl?gene=PLCL1
UGT1A1	UDP Glucuronosyltransferase Family 1 Member A1	Protein Coding	46	GC02P233760	6.0934	https://www.genecards.org/cgi-bin/carddisp.pl?gene=UGT1A1
HSD11B2	Hydroxysteroid 11-Beta Dehydrogenase 2	Protein Coding	44	GC16P067433	6.09229	https://www.genecards.org/cgi-bin/carddisp.pl?gene=HSD11B2
KRT4	Keratin 4	Protein Coding	42	GC12M052806	6.09133	https://www.genecards.org/cgi-bin/carddisp.pl?gene=KRT4
EAF2	ELL Associated Factor 2	Protein Coding	36	GC03P121835	6.08999	https://www.genecards.org/cgi-bin/carddisp.pl?gene=EAF2
BATF2	Basic Leucine Zipper ATF-Like Transcription Factor 2	Protein Coding	32	GC11M064987	6.08539	https://www.genecards.org/cgi-bin/carddisp.pl?gene=BATF2
DDX3X	DEAD-Box Helicase 3 X-Linked	Protein Coding	45	GC0XP041333	6.08277	https://www.genecards.org/cgi-bin/carddisp.pl?gene=DDX3X
SLC22A3	Solute Carrier Family 22 Member 3	Protein Coding	42	GC06P160348	6.07861	https://www.genecards.org/cgi-bin/carddisp.pl?gene=SLC22A3
PRC1	Protein Regulator Of Cytokinesis 1	Protein Coding	38	GC15M090966	6.07442	https://www.genecards.org/cgi-bin/carddisp.pl?gene=PRC1
DOT1L	DOT1 Like Histone Lysine Methyltransferase	Protein Coding	43	GC19P002164	6.06919	https://www.genecards.org/cgi-bin/carddisp.pl?gene=DOT1L
TNFRSF8	TNF Receptor Superfamily Member 8	Protein Coding	39	GC01P012063	6.06897	https://www.genecards.org/cgi-bin/carddisp.pl?gene=TNFRSF8
TAGLN	Transgelin	Protein Coding	41	GC11P117199	6.06758	https://www.genecards.org/cgi-bin/carddisp.pl?gene=TAGLN
DSP	Desmoplakin	Protein Coding	47	GC06P007541	6.05902	https://www.genecards.org/cgi-bin/carddisp.pl?gene=DSP
EGLN3	Egl-9 Family Hypoxia Inducible Factor 3	Protein Coding	44	GC14M033924	6.05702	https://www.genecards.org/cgi-bin/carddisp.pl?gene=EGLN3
URGCP	Upregulator Of Cell Proliferation	Protein Coding	33	GC07M043876	6.05289	https://www.genecards.org/cgi-bin/carddisp.pl?gene=URGCP
HIF1AN	Hypoxia Inducible Factor 1 Subunit Alpha Inhibitor	Protein Coding	43	GC10P100529	6.04864	https://www.genecards.org/cgi-bin/carddisp.pl?gene=HIF1AN
TLR7	Toll Like Receptor 7	Protein Coding	45	GC0XP012867	6.04584	https://www.genecards.org/cgi-bin/carddisp.pl?gene=TLR7
FOLH1B	Folate Hydrolase 1B	Protein Coding	28	GC11P089638	6.03978	https://www.genecards.org/cgi-bin/carddisp.pl?gene=FOLH1B
ANAPC1	Anaphase Promoting Complex Subunit 1	Protein Coding	38	GC02M111611	6.03521	https://www.genecards.org/cgi-bin/carddisp.pl?gene=ANAPC1
CPOX	Coproporphyrinogen Oxidase	Protein Coding	40	GC03M098576	6.03305	https://www.genecards.org/cgi-bin/carddisp.pl?gene=CPOX
SLC5A5	Solute Carrier Family 5 Member 5	Protein Coding	43	GC19P031551	6.03267	https://www.genecards.org/cgi-bin/carddisp.pl?gene=SLC5A5
IL11	Interleukin 11	Protein Coding	38	GC19M055364	6.02726	https://www.genecards.org/cgi-bin/carddisp.pl?gene=IL11
STYK1	Serine/Threonine/Tyrosine Kinase 1	Protein Coding	40	GC12M018225	6.02366	https://www.genecards.org/cgi-bin/carddisp.pl?gene=STYK1
SNHG15	Small Nucleolar RNA Host Gene 15	RNA Gene	19	GC07M044983	6.0218	https://www.genecards.org/cgi-bin/carddisp.pl?gene=SNHG15
GLUL	Glutamate-Ammonia Ligase	Protein Coding	46	GC01M182378	6.01426	https://www.genecards.org/cgi-bin/carddisp.pl?gene=GLUL
EFNA1	Ephrin A1	Protein Coding	40	GC01P155127	6.0135	https://www.genecards.org/cgi-bin/carddisp.pl?gene=EFNA1
FOLR1	Folate Receptor Alpha	Protein Coding	44	GC11P072190	6.007	https://www.genecards.org/cgi-bin/carddisp.pl?gene=FOLR1
MIR377	MicroRNA 377	RNA Gene	18	GC14P108172	6.00298	https://www.genecards.org/cgi-bin/carddisp.pl?gene=MIR377
CDCP1	CUB Domain Containing Protein 1	Protein Coding	36	GC03M045082	6.00203	https://www.genecards.org/cgi-bin/carddisp.pl?gene=CDCP1
MAP3K14	Mitogen-Activated Protein Kinase Kinase Kinase 14	Protein Coding	42	GC17M045263	5.99879	https://www.genecards.org/cgi-bin/carddisp.pl?gene=MAP3K14
TP53BP2	Tumor Protein P53 Binding Protein 2	Protein Coding	40	GC01M223779	5.99668	https://www.genecards.org/cgi-bin/carddisp.pl?gene=TP53BP2
JUND	JunD Proto-Oncogene, AP-1 Transcription Factor Subunit	Protein Coding	40	GC19M018279	5.99597	https://www.genecards.org/cgi-bin/carddisp.pl?gene=JUND
EIF2AK2	Eukaryotic Translation Initiation Factor 2 Alpha Kinase 2	Protein Coding	45	GC02M037099	5.99166	https://www.genecards.org/cgi-bin/carddisp.pl?gene=EIF2AK2
RPL6	Ribosomal Protein L6	Protein Coding	38	GC12M112320	5.9879	https://www.genecards.org/cgi-bin/carddisp.pl?gene=RPL6
TK1	Thymidine Kinase 1	Protein Coding	43	GC17M078175	5.98411	https://www.genecards.org/cgi-bin/carddisp.pl?gene=TK1
FBLN1	Fibulin 1	Protein Coding	42	GC22P045502	5.97847	https://www.genecards.org/cgi-bin/carddisp.pl?gene=FBLN1
DMBT1	Deleted In Malignant Brain Tumors 1	Protein Coding	38	GC10P122560	5.97831	https://www.genecards.org/cgi-bin/carddisp.pl?gene=DMBT1
FLNB	Filamin B	Protein Coding	44	GC03P058008	5.97267	https://www.genecards.org/cgi-bin/carddisp.pl?gene=FLNB
BCL6	BCL6 Transcription Repressor	Protein Coding	42	GC03M187721	5.95886	https://www.genecards.org/cgi-bin/carddisp.pl?gene=BCL6
LIN28B	Lin-28 Homolog B	Protein Coding	40	GC06P104947	5.95612	https://www.genecards.org/cgi-bin/carddisp.pl?gene=LIN28B
MIR199A2	MicroRNA 199a-2	RNA Gene	19	GC01M172235	5.95141	https://www.genecards.org/cgi-bin/carddisp.pl?gene=MIR199A2
LARP1	La Ribonucleoprotein 1, Translational Regulator	Protein Coding	37	GC05P154682	5.94834	https://www.genecards.org/cgi-bin/carddisp.pl?gene=LARP1
UBD	Ubiquitin D	Protein Coding	37	GC06M056366	5.94714	https://www.genecards.org/cgi-bin/carddisp.pl?gene=UBD
JAZF1	JAZF Zinc Finger 1	Protein Coding	36	GC07M027830	5.93434	https://www.genecards.org/cgi-bin/carddisp.pl?gene=JAZF1
MIR124-3	MicroRNA 124-3	RNA Gene	17	GC20P063181	5.93348	https://www.genecards.org/cgi-bin/carddisp.pl?gene=MIR124-3
LAPTM4B	Lysosomal Protein Transmembrane 4 Beta	Protein Coding	37	GC08P097775	5.93286	https://www.genecards.org/cgi-bin/carddisp.pl?gene=LAPTM4B
HJV	Hemojuvelin BMP Co-Receptor	Protein Coding	34	GC01M146018	5.9307	https://www.genecards.org/cgi-bin/carddisp.pl?gene=HJV
NR4A1	Nuclear Receptor Subfamily 4 Group A Member 1	Protein Coding	44	GC12P052022	5.93021	https://www.genecards.org/cgi-bin/carddisp.pl?gene=NR4A1
MIR675	MicroRNA 675	RNA Gene	17	GC11M002267	5.92919	https://www.genecards.org/cgi-bin/carddisp.pl?gene=MIR675
SHMT1	Serine Hydroxymethyltransferase 1	Protein Coding	43	GC17M023671	5.92807	https://www.genecards.org/cgi-bin/carddisp.pl?gene=SHMT1
CRYAB	Crystallin Alpha B	Protein Coding	42	GC11M111908	5.92044	https://www.genecards.org/cgi-bin/carddisp.pl?gene=CRYAB
TFDP1	Transcription Factor Dp-1	Protein Coding	43	GC13P113584	5.91814	https://www.genecards.org/cgi-bin/carddisp.pl?gene=TFDP1
H4-16	H4 Histone 16	Protein Coding	31	GC12M018283	5.91739	https://www.genecards.org/cgi-bin/carddisp.pl?gene=H4-16
SLPI	Secretory Leukocyte Peptidase Inhibitor	Protein Coding	38	GC20M045252	5.91665	https://www.genecards.org/cgi-bin/carddisp.pl?gene=SLPI
MIR485	MicroRNA 485	RNA Gene	18	GC14P108182	5.91165	https://www.genecards.org/cgi-bin/carddisp.pl?gene=MIR485
CEMIP	Cell Migration Inducing Hyaluronidase 1	Protein Coding	32	GC15P080779	5.91069	https://www.genecards.org/cgi-bin/carddisp.pl?gene=CEMIP
HMGCR	3-Hydroxy-3-Methylglutaryl-CoA Reductase	Protein Coding	44	GC05P075336	5.90959	https://www.genecards.org/cgi-bin/carddisp.pl?gene=HMGCR
F5	Coagulation Factor V	Protein Coding	43	GC01M169511	5.90815	https://www.genecards.org/cgi-bin/carddisp.pl?gene=F5
TRIM28	Tripartite Motif Containing 28	Protein Coding	41	GC19P058544	5.90423	https://www.genecards.org/cgi-bin/carddisp.pl?gene=TRIM28
CSK	C-Terminal Src Kinase	Protein Coding	45	GC15P074782	5.90419	https://www.genecards.org/cgi-bin/carddisp.pl?gene=CSK
TLR10	Toll Like Receptor 10	Protein Coding	38	GC04M038773	5.90153	https://www.genecards.org/cgi-bin/carddisp.pl?gene=TLR10
EPPIN	Epididymal Peptidase Inhibitor	Protein Coding	34	GC20M045594	5.90103	https://www.genecards.org/cgi-bin/carddisp.pl?gene=EPPIN
CXCR5	C-X-C Motif Chemokine Receptor 5	Protein Coding	39	GC11P118912	5.89917	https://www.genecards.org/cgi-bin/carddisp.pl?gene=CXCR5
UMPS	Uridine Monophosphate Synthetase	Protein Coding	43	GC03P124730	5.89671	https://www.genecards.org/cgi-bin/carddisp.pl?gene=UMPS
SSTR5	Somatostatin Receptor 5	Protein Coding	39	GC16P001072	5.88839	https://www.genecards.org/cgi-bin/carddisp.pl?gene=SSTR5
ASS1	Argininosuccinate Synthase 1	Protein Coding	46	GC09P130444	5.88815	https://www.genecards.org/cgi-bin/carddisp.pl?gene=ASS1
FABP1	Fatty Acid Binding Protein 1	Protein Coding	40	GC02M088122	5.88251	https://www.genecards.org/cgi-bin/carddisp.pl?gene=FABP1
ELOB	Elongin B	Protein Coding	31	GC16M005548	5.87983	https://www.genecards.org/cgi-bin/carddisp.pl?gene=ELOB
GHRL	Ghrelin And Obestatin Prepropeptide	Protein Coding	41	GC03M010285	5.87935	https://www.genecards.org/cgi-bin/carddisp.pl?gene=GHRL
F2RL1	F2R Like Trypsin Receptor 1	Protein Coding	44	GC05P076818	5.87643	https://www.genecards.org/cgi-bin/carddisp.pl?gene=F2RL1
KLK1	Kallikrein 1	Protein Coding	44	GC19M050819	5.87217	https://www.genecards.org/cgi-bin/carddisp.pl?gene=KLK1
DLK1	Delta Like Non-Canonical Notch Ligand 1	Protein Coding	42	GC14P107984	5.87191	https://www.genecards.org/cgi-bin/carddisp.pl?gene=DLK1
EPHA7	EPH Receptor A7	Protein Coding	46	GC06M093240	5.86303	https://www.genecards.org/cgi-bin/carddisp.pl?gene=EPHA7
MICB	MHC Class I Polypeptide-Related Sequence B	Protein Coding	39	GC06P070138	5.85714	https://www.genecards.org/cgi-bin/carddisp.pl?gene=MICB
MOK	MOK Protein Kinase	Protein Coding	34	GC14M102224	5.85256	https://www.genecards.org/cgi-bin/carddisp.pl?gene=MOK
OSM	Oncostatin M	Protein Coding	39	GC22M030262	5.85203	https://www.genecards.org/cgi-bin/carddisp.pl?gene=OSM
CD5	CD5 Molecule	Protein Coding	38	GC11P061114	5.85072	https://www.genecards.org/cgi-bin/carddisp.pl?gene=CD5
MYLK	Myosin Light Chain Kinase	Protein Coding	50	GC03M123610	5.85069	https://www.genecards.org/cgi-bin/carddisp.pl?gene=MYLK
CRCS2	Colorectal Cancer, Susceptibility To, 2	Genetic Locus	1	GC08U901124	5.84171	https://www.genecards.org/cgi-bin/carddisp.pl?gene=CRCS2
FSHR	Follicle Stimulating Hormone Receptor	Protein Coding	47	GC02M048953	5.83835	https://www.genecards.org/cgi-bin/carddisp.pl?gene=FSHR
CCK	Cholecystokinin	Protein Coding	40	GC03M042274	5.83791	https://www.genecards.org/cgi-bin/carddisp.pl?gene=CCK
HDAC6	Histone Deacetylase 6	Protein Coding	50	GC0XP048801	5.8372	https://www.genecards.org/cgi-bin/carddisp.pl?gene=HDAC6
PTPN1	Protein Tyrosine Phosphatase Non-Receptor Type 1	Protein Coding	48	GC20P050510	5.83679	https://www.genecards.org/cgi-bin/carddisp.pl?gene=PTPN1
TFR2	Transferrin Receptor 2	Protein Coding	43	GC07M100620	5.83226	https://www.genecards.org/cgi-bin/carddisp.pl?gene=TFR2
BMPR1B	Bone Morphogenetic Protein Receptor Type 1B	Protein Coding	48	GC04P094757	5.82657	https://www.genecards.org/cgi-bin/carddisp.pl?gene=BMPR1B
PSD3	Pleckstrin And Sec7 Domain Containing 3	Protein Coding	37	GC08M018527	5.82243	https://www.genecards.org/cgi-bin/carddisp.pl?gene=PSD3
SNHG20	Small Nucleolar RNA Host Gene 20	RNA Gene	17	GC17P077087	5.82242	https://www.genecards.org/cgi-bin/carddisp.pl?gene=SNHG20
CD59	CD59 Molecule (CD59 Blood Group)	Protein Coding	43	GC11M033704	5.80873	https://www.genecards.org/cgi-bin/carddisp.pl?gene=CD59
NR1I2	Nuclear Receptor Subfamily 1 Group I Member 2	Protein Coding	44	GC03P119780	5.80807	https://www.genecards.org/cgi-bin/carddisp.pl?gene=NR1I2
PER1	Period Circadian Regulator 1	Protein Coding	40	GC17M009820	5.80788	https://www.genecards.org/cgi-bin/carddisp.pl?gene=PER1
CKB	Creatine Kinase B	Protein Coding	43	GC14M103519	5.8068	https://www.genecards.org/cgi-bin/carddisp.pl?gene=CKB
SLC3A2	Solute Carrier Family 3 Member 2	Protein Coding	39	GC11P062856	5.80352	https://www.genecards.org/cgi-bin/carddisp.pl?gene=SLC3A2
WNT3	Wnt Family Member 3	Protein Coding	44	GC17M046762	5.79337	https://www.genecards.org/cgi-bin/carddisp.pl?gene=WNT3
PLCG1	Phospholipase C Gamma 1	Protein Coding	46	GC20P041136	5.78887	https://www.genecards.org/cgi-bin/carddisp.pl?gene=PLCG1
TCF7	Transcription Factor 7	Protein Coding	43	GC05P134114	5.78821	https://www.genecards.org/cgi-bin/carddisp.pl?gene=TCF7
LOC117134611	TMPRSS2 -17 Kb Enhancer	Biological Region	1	GC21P041525	5.78788	https://www.genecards.org/cgi-bin/carddisp.pl?gene=LOC117134611
MIR125B2	MicroRNA 125b-2	RNA Gene	21	GC21P016590	5.7861	https://www.genecards.org/cgi-bin/carddisp.pl?gene=MIR125B2
CRTC3	CREB Regulated Transcription Coactivator 3	Protein Coding	38	GC15P090529	5.78591	https://www.genecards.org/cgi-bin/carddisp.pl?gene=CRTC3
CRABP2	Cellular Retinoic Acid Binding Protein 2	Protein Coding	41	GC01M156701	5.78331	https://www.genecards.org/cgi-bin/carddisp.pl?gene=CRABP2
GATA4	GATA Binding Protein 4	Protein Coding	46	GC08P011676	5.78128	https://www.genecards.org/cgi-bin/carddisp.pl?gene=GATA4
MYOD1	Myogenic Differentiation 1	Protein Coding	44	GC11P017741	5.77695	https://www.genecards.org/cgi-bin/carddisp.pl?gene=MYOD1
EML4	EMAP Like 4	Protein Coding	36	GC02P042169	5.77651	https://www.genecards.org/cgi-bin/carddisp.pl?gene=EML4
TH	Tyrosine Hydroxylase	Protein Coding	50	GC11M002163	5.77054	https://www.genecards.org/cgi-bin/carddisp.pl?gene=TH
KMT2C	Lysine Methyltransferase 2C	Protein Coding	39	GC07M152134	5.76834	https://www.genecards.org/cgi-bin/carddisp.pl?gene=KMT2C
ACKR3	Atypical Chemokine Receptor 3	Protein Coding	40	GC02P236537	5.76697	https://www.genecards.org/cgi-bin/carddisp.pl?gene=ACKR3
SERPINA5	Serpin Family A Member 5	Protein Coding	41	GC14P094563	5.7627	https://www.genecards.org/cgi-bin/carddisp.pl?gene=SERPINA5
PARK7	Parkinsonism Associated Deglycase	Protein Coding	43	GC01P008053	5.76232	https://www.genecards.org/cgi-bin/carddisp.pl?gene=PARK7
VTN	Vitronectin	Protein Coding	41	GC17M032763	5.75911	https://www.genecards.org/cgi-bin/carddisp.pl?gene=VTN
EPHA1	EPH Receptor A1	Protein Coding	44	GC07M143390	5.75859	https://www.genecards.org/cgi-bin/carddisp.pl?gene=EPHA1
MYH9	Myosin Heavy Chain 9	Protein Coding	47	GC22M036281	5.75318	https://www.genecards.org/cgi-bin/carddisp.pl?gene=MYH9
IL3	Interleukin 3	Protein Coding	41	GC05P132060	5.74251	https://www.genecards.org/cgi-bin/carddisp.pl?gene=IL3
NOD2	Nucleotide Binding Oligomerization Domain Containing 2	Protein Coding	46	GC16P050693	5.73763	https://www.genecards.org/cgi-bin/carddisp.pl?gene=NOD2
AQP2	Aquaporin 2	Protein Coding	44	GC12P049950	5.73313	https://www.genecards.org/cgi-bin/carddisp.pl?gene=AQP2
FAM107A	Family With Sequence Similarity 107 Member A	Protein Coding	35	GC03M058686	5.72698	https://www.genecards.org/cgi-bin/carddisp.pl?gene=FAM107A
TIAM1	TIAM Rac1 Associated GEF 1	Protein Coding	43	GC21M031118	5.7223	https://www.genecards.org/cgi-bin/carddisp.pl?gene=TIAM1
RCHY1	Ring Finger And CHY Zinc Finger Domain Containing 1	Protein Coding	38	GC04M075479	5.72121	https://www.genecards.org/cgi-bin/carddisp.pl?gene=RCHY1
RAD52	RAD52 Homolog, DNA Repair Protein	Protein Coding	39	GC12M000912	5.71879	https://www.genecards.org/cgi-bin/carddisp.pl?gene=RAD52
REST	RE1 Silencing Transcription Factor	Protein Coding	42	GC04P056907	5.71648	https://www.genecards.org/cgi-bin/carddisp.pl?gene=REST
PTPRH	Protein Tyrosine Phosphatase Receptor Type H	Protein Coding	38	GC19M055181	5.71081	https://www.genecards.org/cgi-bin/carddisp.pl?gene=PTPRH
XBP1	X-Box Binding Protein 1	Protein Coding	43	GC22M028794	5.70975	https://www.genecards.org/cgi-bin/carddisp.pl?gene=XBP1
RREB1	Ras Responsive Element Binding Protein 1	Protein Coding	42	GC06P007107	5.70618	https://www.genecards.org/cgi-bin/carddisp.pl?gene=RREB1
HPGD	15-Hydroxyprostaglandin Dehydrogenase	Protein Coding	45	GC04M174490	5.70162	https://www.genecards.org/cgi-bin/carddisp.pl?gene=HPGD
NT5E	5'-Nucleotidase Ecto	Protein Coding	48	GC06P085449	5.70106	https://www.genecards.org/cgi-bin/carddisp.pl?gene=NT5E
ZNRF3	Zinc And Ring Finger 3	Protein Coding	34	GC22P030894	5.69979	https://www.genecards.org/cgi-bin/carddisp.pl?gene=ZNRF3
SLC19A1	Solute Carrier Family 19 Member 1	Protein Coding	44	GC21M045493	5.6996	https://www.genecards.org/cgi-bin/carddisp.pl?gene=SLC19A1
AGO2	Argonaute RISC Catalytic Component 2	Protein Coding	39	GC08M140522	5.69954	https://www.genecards.org/cgi-bin/carddisp.pl?gene=AGO2
FLI1	Fli-1 Proto-Oncogene, ETS Transcription Factor	Protein Coding	46	GC11P128686	5.6959	https://www.genecards.org/cgi-bin/carddisp.pl?gene=FLI1
PKD1	Polycystin 1, Transient Receptor Potential Channel Interacting	Protein Coding	44	GC16M005475	5.69323	https://www.genecards.org/cgi-bin/carddisp.pl?gene=PKD1
PAK6	P21 (RAC1) Activated Kinase 6	Protein Coding	43	GC15P040217	5.68933	https://www.genecards.org/cgi-bin/carddisp.pl?gene=PAK6
HYAL2	Hyaluronidase 2	Protein Coding	40	GC03M050317	5.68384	https://www.genecards.org/cgi-bin/carddisp.pl?gene=HYAL2
CUL1	Cullin 1	Protein Coding	42	GC07P148697	5.68339	https://www.genecards.org/cgi-bin/carddisp.pl?gene=CUL1
CD276	CD276 Molecule	Protein Coding	37	GC15P073683	5.68014	https://www.genecards.org/cgi-bin/carddisp.pl?gene=CD276
ADH1C	Alcohol Dehydrogenase 1C (Class I), Gamma Polypeptide	Protein Coding	40	GC04M099336	5.67936	https://www.genecards.org/cgi-bin/carddisp.pl?gene=ADH1C
MTA2	Metastasis Associated 1 Family Member 2	Protein Coding	38	GC11M079876	5.67898	https://www.genecards.org/cgi-bin/carddisp.pl?gene=MTA2
GPX4	Glutathione Peroxidase 4	Protein Coding	45	GC19P001103	5.66821	https://www.genecards.org/cgi-bin/carddisp.pl?gene=GPX4
SEMA3F	Semaphorin 3F	Protein Coding	39	GC03P050190	5.66136	https://www.genecards.org/cgi-bin/carddisp.pl?gene=SEMA3F
ZFP36	ZFP36 Ring Finger Protein	Protein Coding	38	GC19P039406	5.65638	https://www.genecards.org/cgi-bin/carddisp.pl?gene=ZFP36
FLT3	Fms Related Receptor Tyrosine Kinase 3	Protein Coding	50	GC13M028003	5.65372	https://www.genecards.org/cgi-bin/carddisp.pl?gene=FLT3
MST1	Macrophage Stimulating 1	Protein Coding	43	GC03M049683	5.64862	https://www.genecards.org/cgi-bin/carddisp.pl?gene=MST1
FOXCUT	FOXC1 Upstream Transcript	RNA Gene	12	GC06P001604	5.64641	https://www.genecards.org/cgi-bin/carddisp.pl?gene=FOXCUT
PTPRG	Protein Tyrosine Phosphatase Receptor Type G	Protein Coding	40	GC03P061561	5.64401	https://www.genecards.org/cgi-bin/carddisp.pl?gene=PTPRG
LINC00673	Long Intergenic Non-Protein Coding RNA 673	RNA Gene	15	GC17M072290	5.64263	https://www.genecards.org/cgi-bin/carddisp.pl?gene=LINC00673
STIM1	Stromal Interaction Molecule 1	Protein Coding	46	GC11P003855	5.64208	https://www.genecards.org/cgi-bin/carddisp.pl?gene=STIM1
CTNNA2	Catenin Alpha 2	Protein Coding	41	GC02P079185	5.64016	https://www.genecards.org/cgi-bin/carddisp.pl?gene=CTNNA2
THRB	Thyroid Hormone Receptor Beta	Protein Coding	48	GC03M024117	5.63625	https://www.genecards.org/cgi-bin/carddisp.pl?gene=THRB
USF2	Upstream Transcription Factor 2, C-Fos Interacting	Protein Coding	38	GC19P035268	5.63468	https://www.genecards.org/cgi-bin/carddisp.pl?gene=USF2
PAX5	Paired Box 5	Protein Coding	44	GC09M036828	5.63404	https://www.genecards.org/cgi-bin/carddisp.pl?gene=PAX5
IKBKE	Inhibitor Of Nuclear Factor Kappa B Kinase Subunit Epsilon	Protein Coding	43	GC01P206470	5.62962	https://www.genecards.org/cgi-bin/carddisp.pl?gene=IKBKE
RLN2	Relaxin 2	Protein Coding	35	GC09M005306	5.62409	https://www.genecards.org/cgi-bin/carddisp.pl?gene=RLN2
DELEC1	Deleted In Esophageal Cancer 1	RNA Gene	22	GC09P117741	5.62389	https://www.genecards.org/cgi-bin/carddisp.pl?gene=DELEC1
PRMT5	Protein Arginine Methyltransferase 5	Protein Coding	41	GC14M022920	5.62315	https://www.genecards.org/cgi-bin/carddisp.pl?gene=PRMT5
CNR1	Cannabinoid Receptor 1	Protein Coding	44	GC06M088139	5.61619	https://www.genecards.org/cgi-bin/carddisp.pl?gene=CNR1
GPNMB	Glycoprotein Nmb	Protein Coding	41	GC07P023238	5.6085	https://www.genecards.org/cgi-bin/carddisp.pl?gene=GPNMB
HSF1	Heat Shock Transcription Factor 1	Protein Coding	43	GC08P144291	5.60835	https://www.genecards.org/cgi-bin/carddisp.pl?gene=HSF1
SLC37A4	Solute Carrier Family 37 Member 4	Protein Coding	42	GC11M119024	5.60674	https://www.genecards.org/cgi-bin/carddisp.pl?gene=SLC37A4
NEDD9	Neural Precursor Cell Expressed, Developmentally Down-Regulated 9	Protein Coding	42	GC06M011183	5.60556	https://www.genecards.org/cgi-bin/carddisp.pl?gene=NEDD9
PRAME	PRAME Nuclear Receptor Transcriptional Regulator	Protein Coding	37	GC22M022547	5.59912	https://www.genecards.org/cgi-bin/carddisp.pl?gene=PRAME
GATA6	GATA Binding Protein 6	Protein Coding	46	GC18P022169	5.59857	https://www.genecards.org/cgi-bin/carddisp.pl?gene=GATA6
MIR615	MicroRNA 615	RNA Gene	19	GC12P054033	5.59636	https://www.genecards.org/cgi-bin/carddisp.pl?gene=MIR615
SLC40A1	Solute Carrier Family 40 Member 1	Protein Coding	44	GC02M189560	5.5932	https://www.genecards.org/cgi-bin/carddisp.pl?gene=SLC40A1
BRD3	Bromodomain Containing 3	Protein Coding	39	GC09M134030	5.59255	https://www.genecards.org/cgi-bin/carddisp.pl?gene=BRD3
FRZB	Frizzled Related Protein	Protein Coding	39	GC02M182833	5.58685	https://www.genecards.org/cgi-bin/carddisp.pl?gene=FRZB
TP53BP1	Tumor Protein P53 Binding Protein 1	Protein Coding	43	GC15M043403	5.57838	https://www.genecards.org/cgi-bin/carddisp.pl?gene=TP53BP1
MUC5B	Mucin 5B, Oligomeric Mucus/Gel-Forming	Protein Coding	39	GC11P001397	5.56646	https://www.genecards.org/cgi-bin/carddisp.pl?gene=MUC5B
ACACA	Acetyl-CoA Carboxylase Alpha	Protein Coding	47	GC17M037084	5.56227	https://www.genecards.org/cgi-bin/carddisp.pl?gene=ACACA
CTBP2	C-Terminal Binding Protein 2	Protein Coding	42	GC10M124984	5.55746	https://www.genecards.org/cgi-bin/carddisp.pl?gene=CTBP2
MIR340	MicroRNA 340	RNA Gene	18	GC05M180015	5.55604	https://www.genecards.org/cgi-bin/carddisp.pl?gene=MIR340
MT1G	Metallothionein 1G	Protein Coding	33	GC16M056666	5.53892	https://www.genecards.org/cgi-bin/carddisp.pl?gene=MT1G
CHL1	Cell Adhesion Molecule L1 Like	Protein Coding	39	GC03P000213	5.53544	https://www.genecards.org/cgi-bin/carddisp.pl?gene=CHL1
PCBP2-OT1	PCBP2 Overlapping Transcript 1	RNA Gene	10	GC12P053464	5.53411	https://www.genecards.org/cgi-bin/carddisp.pl?gene=PCBP2-OT1
SIX1	SIX Homeobox 1	Protein Coding	42	GC14M060643	5.53317	https://www.genecards.org/cgi-bin/carddisp.pl?gene=SIX1
MIR519D	MicroRNA 519d	RNA Gene	17	GC19P053713	5.5324	https://www.genecards.org/cgi-bin/carddisp.pl?gene=MIR519D
NRP2	Neuropilin 2	Protein Coding	42	GC02P205681	5.53213	https://www.genecards.org/cgi-bin/carddisp.pl?gene=NRP2
LOC117134608	TMPRSS2 Androgen Receptor-Responsive -13 Kb Enhancer	Biological Region	1	GC21P041519	5.5313	https://www.genecards.org/cgi-bin/carddisp.pl?gene=LOC117134608
VCL	Vinculin	Protein Coding	45	GC10P073995	5.52414	https://www.genecards.org/cgi-bin/carddisp.pl?gene=VCL
SLC39A6	Solute Carrier Family 39 Member 6	Protein Coding	38	GC18M036108	5.52387	https://www.genecards.org/cgi-bin/carddisp.pl?gene=SLC39A6
LTA	Lymphotoxin Alpha	Protein Coding	39	GC06P070141	5.52152	https://www.genecards.org/cgi-bin/carddisp.pl?gene=LTA
PHLDA1	Pleckstrin Homology Like Domain Family A Member 1	Protein Coding	34	GC12M076025	5.52029	https://www.genecards.org/cgi-bin/carddisp.pl?gene=PHLDA1
LOC117134604	TMPRSS2 Promoter Region	Biological Region	1	GC21P041507	5.51953	https://www.genecards.org/cgi-bin/carddisp.pl?gene=LOC117134604
ANG	Angiogenin	Protein Coding	43	GC14P028926	5.51258	https://www.genecards.org/cgi-bin/carddisp.pl?gene=ANG
SLC30A4	Solute Carrier Family 30 Member 4	Protein Coding	38	GC15M045479	5.50966	https://www.genecards.org/cgi-bin/carddisp.pl?gene=SLC30A4
SELE	Selectin E	Protein Coding	41	GC01M169722	5.50669	https://www.genecards.org/cgi-bin/carddisp.pl?gene=SELE
CD81	CD81 Molecule	Protein Coding	44	GC11P002478	5.50417	https://www.genecards.org/cgi-bin/carddisp.pl?gene=CD81
PRDX2	Peroxiredoxin 2	Protein Coding	44	GC19M012796	5.5009	https://www.genecards.org/cgi-bin/carddisp.pl?gene=PRDX2
WFDC1	WAP Four-Disulfide Core Domain 1	Protein Coding	35	GC16P084328	5.49475	https://www.genecards.org/cgi-bin/carddisp.pl?gene=WFDC1
AURKC	Aurora Kinase C	Protein Coding	46	GC19P057230	5.49267	https://www.genecards.org/cgi-bin/carddisp.pl?gene=AURKC
HIF1A-AS2	HIF1A Antisense RNA 2	RNA Gene	15	GC14M061747	5.49121	https://www.genecards.org/cgi-bin/carddisp.pl?gene=HIF1A-AS2
FLG	Filaggrin	Protein Coding	38	GC01M152274	5.48807	https://www.genecards.org/cgi-bin/carddisp.pl?gene=FLG
SLC45A2	Solute Carrier Family 45 Member 2	Protein Coding	38	GC05M033944	5.48799	https://www.genecards.org/cgi-bin/carddisp.pl?gene=SLC45A2
CASC19	Cancer Susceptibility 19	RNA Gene	14	GC08M130294	5.482	https://www.genecards.org/cgi-bin/carddisp.pl?gene=CASC19
WWTR1	WW Domain Containing Transcription Regulator 1	Protein Coding	39	GC03M149517	5.4795	https://www.genecards.org/cgi-bin/carddisp.pl?gene=WWTR1
LPAR1	Lysophosphatidic Acid Receptor 1	Protein Coding	44	GC09M110873	5.47889	https://www.genecards.org/cgi-bin/carddisp.pl?gene=LPAR1
WNT10A	Wnt Family Member 10A	Protein Coding	43	GC02P218884	5.47866	https://www.genecards.org/cgi-bin/carddisp.pl?gene=WNT10A
DYNLRB1	Dynein Light Chain Roadblock-Type 1	Protein Coding	36	GC20P034579	5.47561	https://www.genecards.org/cgi-bin/carddisp.pl?gene=DYNLRB1
LOC117135104	TMPRSS2 E3 Enhancer	Biological Region	1	GC21P041529	5.47251	https://www.genecards.org/cgi-bin/carddisp.pl?gene=LOC117135104
LOC117135105	TMPRSS2 E4 Enhancer	Biological Region	1	GC21P041535	5.47251	https://www.genecards.org/cgi-bin/carddisp.pl?gene=LOC117135105
LOC117135106	TMPRSS2 Androgen Receptor-Responsive -60 Kb Enhancer	Biological Region	1	GC21P041568	5.47251	https://www.genecards.org/cgi-bin/carddisp.pl?gene=LOC117135106
MSN	Moesin	Protein Coding	45	GC0XP065588	5.47063	https://www.genecards.org/cgi-bin/carddisp.pl?gene=MSN
SULT1E1	Sulfotransferase Family 1E Member 1	Protein Coding	42	GC04M069841	5.4606	https://www.genecards.org/cgi-bin/carddisp.pl?gene=SULT1E1
DCN	Decorin	Protein Coding	44	GC12M091140	5.45781	https://www.genecards.org/cgi-bin/carddisp.pl?gene=DCN
PSMB5	Proteasome 20S Subunit Beta 5	Protein Coding	42	GC14M023016	5.45545	https://www.genecards.org/cgi-bin/carddisp.pl?gene=PSMB5
LGALS7	Galectin 7	Protein Coding	36	GC19M038770	5.45416	https://www.genecards.org/cgi-bin/carddisp.pl?gene=LGALS7
MAGI2	Membrane Associated Guanylate Kinase, WW And PDZ Domain Containing 2	Protein Coding	42	GC07M078017	5.45215	https://www.genecards.org/cgi-bin/carddisp.pl?gene=MAGI2
FER1L4	Fer-1 Like Family Member 4 (Pseudogene)	Pseudogene	22	GC20M035558	5.45029	https://www.genecards.org/cgi-bin/carddisp.pl?gene=FER1L4
HBB	Hemoglobin Subunit Beta	Protein Coding	43	GC11M006025	5.44994	https://www.genecards.org/cgi-bin/carddisp.pl?gene=HBB
WTAP	WT1 Associated Protein	Protein Coding	38	GC06P159725	5.44446	https://www.genecards.org/cgi-bin/carddisp.pl?gene=WTAP
BRD2	Bromodomain Containing 2	Protein Coding	43	GC06P070177	5.43829	https://www.genecards.org/cgi-bin/carddisp.pl?gene=BRD2
FBP1	Fructose-Bisphosphatase 1	Protein Coding	47	GC09M094603	5.43667	https://www.genecards.org/cgi-bin/carddisp.pl?gene=FBP1
TFDP3	Transcription Factor Dp Family Member 3	Protein Coding	29	GC0XM133216	5.43527	https://www.genecards.org/cgi-bin/carddisp.pl?gene=TFDP3
SEMA4D	Semaphorin 4D	Protein Coding	43	GC09M089360	5.43316	https://www.genecards.org/cgi-bin/carddisp.pl?gene=SEMA4D
SLC29A1	Solute Carrier Family 29 Member 1 (Augustine Blood Group)	Protein Coding	46	GC06P044219	5.43246	https://www.genecards.org/cgi-bin/carddisp.pl?gene=SLC29A1
H3C11	H3 Clustered Histone 11	Protein Coding	25	GC06M057048	5.43139	https://www.genecards.org/cgi-bin/carddisp.pl?gene=H3C11
ACSL4	Acyl-CoA Synthetase Long Chain Family Member 4	Protein Coding	43	GC0XM109624	5.43104	https://www.genecards.org/cgi-bin/carddisp.pl?gene=ACSL4
MIR302A	MicroRNA 302a	RNA Gene	20	GC04M112734	5.42891	https://www.genecards.org/cgi-bin/carddisp.pl?gene=MIR302A
CD247	CD247 Molecule	Protein Coding	47	GC01M167399	5.42819	https://www.genecards.org/cgi-bin/carddisp.pl?gene=CD247
GFRA1	GDNF Family Receptor Alpha 1	Protein Coding	42	GC10M116056	5.4227	https://www.genecards.org/cgi-bin/carddisp.pl?gene=GFRA1
ADGRE5	Adhesion G Protein-Coupled Receptor E5	Protein Coding	38	GC19P014381	5.42008	https://www.genecards.org/cgi-bin/carddisp.pl?gene=ADGRE5
SCG2	Secretogranin II	Protein Coding	38	GC02M223596	5.41139	https://www.genecards.org/cgi-bin/carddisp.pl?gene=SCG2
CYP26A1	Cytochrome P450 Family 26 Subfamily A Member 1	Protein Coding	42	GC10P093073	5.40905	https://www.genecards.org/cgi-bin/carddisp.pl?gene=CYP26A1
SEMA3A	Semaphorin 3A	Protein Coding	43	GC07M083955	5.40412	https://www.genecards.org/cgi-bin/carddisp.pl?gene=SEMA3A
GP5	Glycoprotein V Platelet	Protein Coding	38	GC03M194395	5.39984	https://www.genecards.org/cgi-bin/carddisp.pl?gene=GP5
WNK1	WNK Lysine Deficient Protein Kinase 1	Protein Coding	45	GC12P000733	5.39839	https://www.genecards.org/cgi-bin/carddisp.pl?gene=WNK1
SMAD6	SMAD Family Member 6	Protein Coding	45	GC15P066702	5.39526	https://www.genecards.org/cgi-bin/carddisp.pl?gene=SMAD6
TCF3	Transcription Factor 3	Protein Coding	43	GC19M001609	5.39505	https://www.genecards.org/cgi-bin/carddisp.pl?gene=TCF3
CGB7	Chorionic Gonadotropin Subunit Beta 7	Protein Coding	30	GC19M049054	5.39138	https://www.genecards.org/cgi-bin/carddisp.pl?gene=CGB7
CHAF1A	Chromatin Assembly Factor 1 Subunit A	Protein Coding	36	GC19P004402	5.38819	https://www.genecards.org/cgi-bin/carddisp.pl?gene=CHAF1A
IL13	Interleukin 13	Protein Coding	42	GC05P132656	5.38596	https://www.genecards.org/cgi-bin/carddisp.pl?gene=IL13
CRABP1	Cellular Retinoic Acid Binding Protein 1	Protein Coding	39	GC15P078340	5.37532	https://www.genecards.org/cgi-bin/carddisp.pl?gene=CRABP1
ZMYND8	Zinc Finger MYND-Type Containing 8	Protein Coding	38	GC20M047209	5.37131	https://www.genecards.org/cgi-bin/carddisp.pl?gene=ZMYND8
EFEMP1	EGF Containing Fibulin Extracellular Matrix Protein 1	Protein Coding	43	GC02M055865	5.36682	https://www.genecards.org/cgi-bin/carddisp.pl?gene=EFEMP1
PKP1	Plakophilin 1	Protein Coding	40	GC01P201283	5.36608	https://www.genecards.org/cgi-bin/carddisp.pl?gene=PKP1
UBIAD1	UbiA Prenyltransferase Domain Containing 1	Protein Coding	40	GC01P011273	5.36375	https://www.genecards.org/cgi-bin/carddisp.pl?gene=UBIAD1
SALL4	Spalt Like Transcription Factor 4	Protein Coding	42	GC20M051784	5.3556	https://www.genecards.org/cgi-bin/carddisp.pl?gene=SALL4
CDK5	Cyclin Dependent Kinase 5	Protein Coding	50	GC07M151053	5.35113	https://www.genecards.org/cgi-bin/carddisp.pl?gene=CDK5
TACC2	Transforming Acidic Coiled-Coil Containing Protein 2	Protein Coding	36	GC10P121989	5.34867	https://www.genecards.org/cgi-bin/carddisp.pl?gene=TACC2
FOXC1	Forkhead Box C1	Protein Coding	41	GC06P001610	5.34661	https://www.genecards.org/cgi-bin/carddisp.pl?gene=FOXC1
AQP3	Aquaporin 3 (Gill Blood Group)	Protein Coding	45	GC09M033431	5.34259	https://www.genecards.org/cgi-bin/carddisp.pl?gene=AQP3
DNAJA3	DnaJ Heat Shock Protein Family (Hsp40) Member A3	Protein Coding	38	GC16P004425	5.34203	https://www.genecards.org/cgi-bin/carddisp.pl?gene=DNAJA3
HPRT1	Hypoxanthine Phosphoribosyltransferase 1	Protein Coding	46	GC0XP134460	5.33917	https://www.genecards.org/cgi-bin/carddisp.pl?gene=HPRT1
UPK1A	Uroplakin 1A	Protein Coding	35	GC19P044740	5.33017	https://www.genecards.org/cgi-bin/carddisp.pl?gene=UPK1A
MTSS1	MTSS I-BAR Domain Containing 1	Protein Coding	37	GC08M124550	5.32465	https://www.genecards.org/cgi-bin/carddisp.pl?gene=MTSS1
CDC25B	Cell Division Cycle 25B	Protein Coding	44	GC20P003805	5.32082	https://www.genecards.org/cgi-bin/carddisp.pl?gene=CDC25B
FUS	FUS RNA Binding Protein	Protein Coding	43	GC16P031180	5.3205	https://www.genecards.org/cgi-bin/carddisp.pl?gene=FUS
SOX11	SRY-Box Transcription Factor 11	Protein Coding	40	GC02P005703	5.31551	https://www.genecards.org/cgi-bin/carddisp.pl?gene=SOX11
DDX5	DEAD-Box Helicase 5	Protein Coding	44	GC17M064498	5.3143	https://www.genecards.org/cgi-bin/carddisp.pl?gene=DDX5
DLGAP5	DLG Associated Protein 5	Protein Coding	38	GC14M055148	5.31365	https://www.genecards.org/cgi-bin/carddisp.pl?gene=DLGAP5
SIRT3	Sirtuin 3	Protein Coding	45	GC11M000215	5.31206	https://www.genecards.org/cgi-bin/carddisp.pl?gene=SIRT3
AP1B1	Adaptor Related Protein Complex 1 Subunit Beta 1	Protein Coding	42	GC22M029327	5.30655	https://www.genecards.org/cgi-bin/carddisp.pl?gene=AP1B1
CRH	Corticotropin Releasing Hormone	Protein Coding	42	GC08M066176	5.30479	https://www.genecards.org/cgi-bin/carddisp.pl?gene=CRH
PIM2	Pim-2 Proto-Oncogene, Serine/Threonine Kinase	Protein Coding	42	GC0XM048913	5.30453	https://www.genecards.org/cgi-bin/carddisp.pl?gene=PIM2
ECM1	Extracellular Matrix Protein 1	Protein Coding	42	GC01P150508	5.30386	https://www.genecards.org/cgi-bin/carddisp.pl?gene=ECM1
TAPBP	TAP Binding Protein	Protein Coding	42	GC06M033299	5.30202	https://www.genecards.org/cgi-bin/carddisp.pl?gene=TAPBP
SERPINA6	Serpin Family A Member 6	Protein Coding	42	GC14M098394	5.30146	https://www.genecards.org/cgi-bin/carddisp.pl?gene=SERPINA6
POLB	DNA Polymerase Beta	Protein Coding	44	GC08P042338	5.30056	https://www.genecards.org/cgi-bin/carddisp.pl?gene=POLB
CCNA1	Cyclin A1	Protein Coding	40	GC13P036431	5.29562	https://www.genecards.org/cgi-bin/carddisp.pl?gene=CCNA1
HHIP	Hedgehog Interacting Protein	Protein Coding	39	GC04P144645	5.29464	https://www.genecards.org/cgi-bin/carddisp.pl?gene=HHIP
MIR4435-2HG	MIR4435-2 Host Gene	RNA Gene	17	GC02M111007	5.28829	https://www.genecards.org/cgi-bin/carddisp.pl?gene=MIR4435-2HG
LASP1	LIM And SH3 Protein 1	Protein Coding	40	GC17P038869	5.28669	https://www.genecards.org/cgi-bin/carddisp.pl?gene=LASP1
SNHG6	Small Nucleolar RNA Host Gene 6	RNA Gene	17	GC08M066921	5.28214	https://www.genecards.org/cgi-bin/carddisp.pl?gene=SNHG6
GPR68	G Protein-Coupled Receptor 68	Protein Coding	42	GC14M091232	5.27677	https://www.genecards.org/cgi-bin/carddisp.pl?gene=GPR68
HNRNPA2B1	Heterogeneous Nuclear Ribonucleoprotein A2/B1	Protein Coding	44	GC07M026174	5.27571	https://www.genecards.org/cgi-bin/carddisp.pl?gene=HNRNPA2B1
DEK	DEK Proto-Oncogene	Protein Coding	39	GC06M018224	5.26913	https://www.genecards.org/cgi-bin/carddisp.pl?gene=DEK
GPRC5A	G Protein-Coupled Receptor Class C Group 5 Member A	Protein Coding	40	GC12P016673	5.26613	https://www.genecards.org/cgi-bin/carddisp.pl?gene=GPRC5A
CYP2C19	Cytochrome P450 Family 2 Subfamily C Member 19	Protein Coding	47	GC10P094762	5.26531	https://www.genecards.org/cgi-bin/carddisp.pl?gene=CYP2C19
NAMPT	Nicotinamide Phosphoribosyltransferase	Protein Coding	45	GC07M106248	5.26527	https://www.genecards.org/cgi-bin/carddisp.pl?gene=NAMPT
NBR1	NBR1 Autophagy Cargo Receptor	Protein Coding	36	GC17P043170	5.26196	https://www.genecards.org/cgi-bin/carddisp.pl?gene=NBR1
NR0B2	Nuclear Receptor Subfamily 0 Group B Member 2	Protein Coding	42	GC01M026992	5.25581	https://www.genecards.org/cgi-bin/carddisp.pl?gene=NR0B2
MIR378A	MicroRNA 378a	RNA Gene	19	GC05P149732	5.25338	https://www.genecards.org/cgi-bin/carddisp.pl?gene=MIR378A
SLX4	SLX4 Structure-Specific Endonuclease Subunit	Protein Coding	36	GC16M005635	5.25264	https://www.genecards.org/cgi-bin/carddisp.pl?gene=SLX4
PLEC	Plectin	Protein Coding	40	GC08M144033	5.24975	https://www.genecards.org/cgi-bin/carddisp.pl?gene=PLEC
MIR361	MicroRNA 361	RNA Gene	17	GC0XM085903	5.24875	https://www.genecards.org/cgi-bin/carddisp.pl?gene=MIR361
KCNQ1	Potassium Voltage-Gated Channel Subfamily Q Member 1	Protein Coding	47	GC11P002444	5.24543	https://www.genecards.org/cgi-bin/carddisp.pl?gene=KCNQ1
APOE	Apolipoprotein E	Protein Coding	47	GC19P045397	5.24123	https://www.genecards.org/cgi-bin/carddisp.pl?gene=APOE
MTHFD1	Methylenetetrahydrofolate Dehydrogenase, Cyclohydrolase And Formyltetrahydrofolate Synthetase 1	Protein Coding	43	GC14P064388	5.24095	https://www.genecards.org/cgi-bin/carddisp.pl?gene=MTHFD1
PTK7	Protein Tyrosine Kinase 7 (Inactive)	Protein Coding	42	GC06P043076	5.24019	https://www.genecards.org/cgi-bin/carddisp.pl?gene=PTK7
RALA	RAS Like Proto-Oncogene A	Protein Coding	44	GC07P039622	5.23545	https://www.genecards.org/cgi-bin/carddisp.pl?gene=RALA
TJP1	Tight Junction Protein 1	Protein Coding	42	GC15M029699	5.23524	https://www.genecards.org/cgi-bin/carddisp.pl?gene=TJP1
TERF1	Telomeric Repeat Binding Factor 1	Protein Coding	40	GC08P073003	5.23132	https://www.genecards.org/cgi-bin/carddisp.pl?gene=TERF1
MED25	Mediator Complex Subunit 25	Protein Coding	38	GC19P050056	5.2309	https://www.genecards.org/cgi-bin/carddisp.pl?gene=MED25
STK33	Serine/Threonine Kinase 33	Protein Coding	40	GC11M008335	5.22964	https://www.genecards.org/cgi-bin/carddisp.pl?gene=STK33
LAMA5	Laminin Subunit Alpha 5	Protein Coding	41	GC20M062307	5.22835	https://www.genecards.org/cgi-bin/carddisp.pl?gene=LAMA5
TRAF4	TNF Receptor Associated Factor 4	Protein Coding	41	GC17P034326	5.22466	https://www.genecards.org/cgi-bin/carddisp.pl?gene=TRAF4
KLK5	Kallikrein Related Peptidase 5	Protein Coding	39	GC19M050943	5.22244	https://www.genecards.org/cgi-bin/carddisp.pl?gene=KLK5
SCGB1A1	Secretoglobin Family 1A Member 1	Protein Coding	38	GC11P062405	5.21817	https://www.genecards.org/cgi-bin/carddisp.pl?gene=SCGB1A1
CDH10	Cadherin 10	Protein Coding	39	GC05M024522	5.21588	https://www.genecards.org/cgi-bin/carddisp.pl?gene=CDH10
MIR9-2	MicroRNA 9-2	RNA Gene	18	GC05M088666	5.2062	https://www.genecards.org/cgi-bin/carddisp.pl?gene=MIR9-2
APOB	Apolipoprotein B	Protein Coding	43	GC02M020956	5.20408	https://www.genecards.org/cgi-bin/carddisp.pl?gene=APOB
RRM1	Ribonucleotide Reductase Catalytic Subunit M1	Protein Coding	45	GC11P004115	5.20332	https://www.genecards.org/cgi-bin/carddisp.pl?gene=RRM1
ASPH	Aspartate Beta-Hydroxylase	Protein Coding	40	GC08M061500	5.20265	https://www.genecards.org/cgi-bin/carddisp.pl?gene=ASPH
CTBP1	C-Terminal Binding Protein 1	Protein Coding	46	GC04M001211	5.20087	https://www.genecards.org/cgi-bin/carddisp.pl?gene=CTBP1
ATF2	Activating Transcription Factor 2	Protein Coding	44	GC02M175072	5.18963	https://www.genecards.org/cgi-bin/carddisp.pl?gene=ATF2
MIR501	MicroRNA 501	RNA Gene	16	GC0XP050155	5.18685	https://www.genecards.org/cgi-bin/carddisp.pl?gene=MIR501
CCL4	C-C Motif Chemokine Ligand 4	Protein Coding	38	GC17P036103	5.18671	https://www.genecards.org/cgi-bin/carddisp.pl?gene=CCL4
RBM10	RNA Binding Motif Protein 10	Protein Coding	39	GC0XP047345	5.18596	https://www.genecards.org/cgi-bin/carddisp.pl?gene=RBM10
UGT1A7	UDP Glucuronosyltransferase Family 1 Member A7	Protein Coding	37	GC02P233681	5.18589	https://www.genecards.org/cgi-bin/carddisp.pl?gene=UGT1A7
HOXA-AS2	HOXA Cluster Antisense RNA 2	RNA Gene	18	GC07P027107	5.18267	https://www.genecards.org/cgi-bin/carddisp.pl?gene=HOXA-AS2
MMP8	Matrix Metallopeptidase 8	Protein Coding	46	GC11M102617	5.18213	https://www.genecards.org/cgi-bin/carddisp.pl?gene=MMP8
MIR376C	MicroRNA 376c	RNA Gene	17	GC14P108171	5.18051	https://www.genecards.org/cgi-bin/carddisp.pl?gene=MIR376C
SYNPO2	Synaptopodin 2	Protein Coding	34	GC04P118850	5.17829	https://www.genecards.org/cgi-bin/carddisp.pl?gene=SYNPO2
LATS1	Large Tumor Suppressor Kinase 1	Protein Coding	43	GC06M149658	5.17494	https://www.genecards.org/cgi-bin/carddisp.pl?gene=LATS1
GPSM3	G Protein Signaling Modulator 3	Protein Coding	32	GC06M056538	5.17306	https://www.genecards.org/cgi-bin/carddisp.pl?gene=GPSM3
KDM5B	Lysine Demethylase 5B	Protein Coding	42	GC01M202696	5.16792	https://www.genecards.org/cgi-bin/carddisp.pl?gene=KDM5B
CLDND1	Claudin Domain Containing 1	Protein Coding	34	GC03M098497	5.16554	https://www.genecards.org/cgi-bin/carddisp.pl?gene=CLDND1
SLC9A3R1	SLC9A3 Regulator 1	Protein Coding	43	GC17P074749	5.16407	https://www.genecards.org/cgi-bin/carddisp.pl?gene=SLC9A3R1
ATP7A	ATPase Copper Transporting Alpha	Protein Coding	44	GC0XP077960	5.16362	https://www.genecards.org/cgi-bin/carddisp.pl?gene=ATP7A
PRG2	Proteoglycan 2, Pro Eosinophil Major Basic Protein	Protein Coding	38	GC11M057386	5.16026	https://www.genecards.org/cgi-bin/carddisp.pl?gene=PRG2
CDC27	Cell Division Cycle 27	Protein Coding	39	GC17M047117	5.15993	https://www.genecards.org/cgi-bin/carddisp.pl?gene=CDC27
CD70	CD70 Molecule	Protein Coding	40	GC19M006607	5.15359	https://www.genecards.org/cgi-bin/carddisp.pl?gene=CD70
LRIG1	Leucine Rich Repeats And Immunoglobulin Like Domains 1	Protein Coding	40	GC03M066379	5.15197	https://www.genecards.org/cgi-bin/carddisp.pl?gene=LRIG1
HSPB2	Heat Shock Protein Family B (Small) Member 2	Protein Coding	38	GC11P111913	5.15173	https://www.genecards.org/cgi-bin/carddisp.pl?gene=HSPB2
AGTR1	Angiotensin II Receptor Type 1	Protein Coding	48	GC03P148697	5.15168	https://www.genecards.org/cgi-bin/carddisp.pl?gene=AGTR1
MIR124-2	MicroRNA 124-2	RNA Gene	18	GC08P064379	5.1507	https://www.genecards.org/cgi-bin/carddisp.pl?gene=MIR124-2
H3-3A	H3.3 Histone A	Protein Coding	33	GC01P226062	5.15017	https://www.genecards.org/cgi-bin/carddisp.pl?gene=H3-3A
BNC2	Basonuclin 2	Protein Coding	36	GC09M016410	5.14687	https://www.genecards.org/cgi-bin/carddisp.pl?gene=BNC2
ASIP	Agouti Signaling Protein	Protein Coding	35	GC20P034213	5.14229	https://www.genecards.org/cgi-bin/carddisp.pl?gene=ASIP
FBXO5	F-Box Protein 5	Protein Coding	36	GC06M152970	5.14144	https://www.genecards.org/cgi-bin/carddisp.pl?gene=FBXO5
DVL1	Dishevelled Segment Polarity Protein 1	Protein Coding	45	GC01M001335	5.14114	https://www.genecards.org/cgi-bin/carddisp.pl?gene=DVL1
NEDD4	NEDD4 E3 Ubiquitin Protein Ligase	Protein Coding	44	GC15M055826	5.13893	https://www.genecards.org/cgi-bin/carddisp.pl?gene=NEDD4
LNCARSR	LncRNA Regulator Of Akt Signaling Associated With HCC And RCC	RNA Gene	10	GC09M079507	5.13304	https://www.genecards.org/cgi-bin/carddisp.pl?gene=LNCARSR
CTSH	Cathepsin H	Protein Coding	44	GC15M078925	5.12794	https://www.genecards.org/cgi-bin/carddisp.pl?gene=CTSH
TINF2	TERF1 Interacting Nuclear Factor 2	Protein Coding	40	GC14M024248	5.12104	https://www.genecards.org/cgi-bin/carddisp.pl?gene=TINF2
ATAD2	ATPase Family AAA Domain Containing 2	Protein Coding	38	GC08M123319	5.11484	https://www.genecards.org/cgi-bin/carddisp.pl?gene=ATAD2
DDIT3	DNA Damage Inducible Transcript 3	Protein Coding	43	GC12M057516	5.11433	https://www.genecards.org/cgi-bin/carddisp.pl?gene=DDIT3
PIK3R3	Phosphoinositide-3-Kinase Regulatory Subunit 3	Protein Coding	42	GC01M046041	5.11408	https://www.genecards.org/cgi-bin/carddisp.pl?gene=PIK3R3
GSTA1	Glutathione S-Transferase Alpha 1	Protein Coding	40	GC06M052791	5.11221	https://www.genecards.org/cgi-bin/carddisp.pl?gene=GSTA1
RTEL1	Regulator Of Telomere Elongation Helicase 1	Protein Coding	39	GC20P063658	5.10844	https://www.genecards.org/cgi-bin/carddisp.pl?gene=RTEL1
TNFSF15	TNF Superfamily Member 15	Protein Coding	42	GC09M114784	5.10655	https://www.genecards.org/cgi-bin/carddisp.pl?gene=TNFSF15
PPARGC1A	PPARG Coactivator 1 Alpha	Protein Coding	44	GC04M023755	5.10205	https://www.genecards.org/cgi-bin/carddisp.pl?gene=PPARGC1A
IER3	Immediate Early Response 3	Protein Coding	36	GC06M030743	5.10042	https://www.genecards.org/cgi-bin/carddisp.pl?gene=IER3
LRP6	LDL Receptor Related Protein 6	Protein Coding	46	GC12M018245	5.09919	https://www.genecards.org/cgi-bin/carddisp.pl?gene=LRP6
WNT10B	Wnt Family Member 10B	Protein Coding	46	GC12M048965	5.09529	https://www.genecards.org/cgi-bin/carddisp.pl?gene=WNT10B
CGB5	Chorionic Gonadotropin Subunit Beta 5	Protein Coding	30	GC19P049043	5.09444	https://www.genecards.org/cgi-bin/carddisp.pl?gene=CGB5
KMT2D	Lysine Methyltransferase 2D	Protein Coding	39	GC12M049018	5.09122	https://www.genecards.org/cgi-bin/carddisp.pl?gene=KMT2D
MACROH2A1	MacroH2A.1 Histone	Protein Coding	33	GC05M135334	5.0865	https://www.genecards.org/cgi-bin/carddisp.pl?gene=MACROH2A1
CFTR	CF Transmembrane Conductance Regulator	Protein Coding	48	GC07P117287	5.08353	https://www.genecards.org/cgi-bin/carddisp.pl?gene=CFTR
CYP11B2	Cytochrome P450 Family 11 Subfamily B Member 2	Protein Coding	45	GC08M142910	5.08238	https://www.genecards.org/cgi-bin/carddisp.pl?gene=CYP11B2
ZBTB7A	Zinc Finger And BTB Domain Containing 7A	Protein Coding	35	GC19M004063	5.08109	https://www.genecards.org/cgi-bin/carddisp.pl?gene=ZBTB7A
CCL3	C-C Motif Chemokine Ligand 3	Protein Coding	37	GC17M036088	5.08049	https://www.genecards.org/cgi-bin/carddisp.pl?gene=CCL3
ZMIZ1	Zinc Finger MIZ-Type Containing 1	Protein Coding	40	GC10P079068	5.08027	https://www.genecards.org/cgi-bin/carddisp.pl?gene=ZMIZ1
TUBA1A	Tubulin Alpha 1a	Protein Coding	46	GC12M049184	5.0786	https://www.genecards.org/cgi-bin/carddisp.pl?gene=TUBA1A
[truncated: 9,324 more rows]

## Sheet: miR141 target
miR-141-5p Target genes List
Target Detail	Target Rank	Target Score	miRNA Name	Gene Symbol	Gene Description
Details	1	100	hsa-miR-141-5p	MCTP1	multiple C2 and transmembrane domain containing 1
Details	2	99	hsa-miR-141-5p	EGFR	epidermal growth factor receptor
Details	3	98	hsa-miR-141-5p	FAM135A	family with sequence similarity 135 member A
Details	4	98	hsa-miR-141-5p	DLC1	DLC1 Rho GTPase activating protein
Details	5	98	hsa-miR-141-5p	NUP50	nucleoporin 50
Details	6	98	hsa-miR-141-5p	ILDR2	immunoglobulin like domain containing receptor 2
Details	7	97	hsa-miR-141-5p	RAB32	RAB32, member RAS oncogene family
Details	8	96	hsa-miR-141-5p	NPY5R	neuropeptide Y receptor Y5
Details	9	95	hsa-miR-141-5p	MAP3K1	mitogen-activated protein kinase kinase kinase 1
Details	10	94	hsa-miR-141-5p	MAP3K7CL	MAP3K7 C-terminal like
Details	11	94	hsa-miR-141-5p	ANKRD7	ankyrin repeat domain 7
Details	12	94	hsa-miR-141-5p	SNTG1	syntrophin gamma 1
Details	13	94	hsa-miR-141-5p	SOAT1	sterol O-acyltransferase 1
Details	14	94	hsa-miR-141-5p	SGK1	serum/glucocorticoid regulated kinase 1
Details	15	94	hsa-miR-141-5p	GTF2B	general transcription factor IIB
Details	16	94	hsa-miR-141-5p	TRIB2	tribbles pseudokinase 2
Details	17	94	hsa-miR-141-5p	ST7L	suppression of tumorigenicity 7 like
Details	18	93	hsa-miR-141-5p	TENT4B	terminal nucleotidyltransferase 4B
Details	19	93	hsa-miR-141-5p	GLYATL1	glycine-N-acyltransferase like 1
Details	20	93	hsa-miR-141-5p	CRYZL1	crystallin zeta like 1
Details	21	93	hsa-miR-141-5p	MATN2	matrilin 2
Details	22	93	hsa-miR-141-5p	CAMK1	calcium/calmodulin dependent protein kinase I
Details	23	92	hsa-miR-141-5p	FBXO33	F-box protein 33
Details	24	92	hsa-miR-141-5p	WNT5A	Wnt family member 5A
Details	25	92	hsa-miR-141-5p	ANKRD44	ankyrin repeat domain 44
Details	26	92	hsa-miR-141-5p	ZNF334	zinc finger protein 334
Details	27	92	hsa-miR-141-5p	PLA2R1	phospholipase A2 receptor 1
Details	28	91	hsa-miR-141-5p	DARS2	aspartyl-tRNA synthetase 2, mitochondrial
Details	29	91	hsa-miR-141-5p	DNAJC21	DnaJ heat shock protein family (Hsp40) member C21
Details	30	91	hsa-miR-141-5p	TLNRD1	talin rod domain containing 1
Details	31	91	hsa-miR-141-5p	CA8	carbonic anhydrase 8
Details	32	91	hsa-miR-141-5p	CDR1	cerebellar degeneration related protein 1
Details	33	91	hsa-miR-141-5p	CDKN1B	cyclin dependent kinase inhibitor 1B
Details	34	90	hsa-miR-141-5p	DDX19B	DEAD-box helicase 19B
Details	35	90	hsa-miR-141-5p	CDH19	cadherin 19
Details	36	90	hsa-miR-141-5p	ZFYVE9	zinc finger FYVE-type containing 9
Details	37	90	hsa-miR-141-5p	EFHD2	EF-hand domain family member D2
Details	38	90	hsa-miR-141-5p	INO80D	INO80 complex subunit D
Details	39	90	hsa-miR-141-5p	NAPG	NSF attachment protein gamma
Details	40	90	hsa-miR-141-5p	CDO1	cysteine dioxygenase type 1
Details	41	90	hsa-miR-141-5p	ROPN1	rhophilin associated tail protein 1
Details	42	89	hsa-miR-141-5p	C16orf72	chromosome 16 open reading frame 72
Details	43	89	hsa-miR-141-5p	ATP6V1G3	ATPase H+ transporting V1 subunit G3
Details	44	89	hsa-miR-141-5p	COG2	component of oligomeric golgi complex 2
Details	45	89	hsa-miR-141-5p	SCLY	selenocysteine lyase
Details	46	89	hsa-miR-141-5p	TBC1D12	TBC1 domain family member 12
Details	47	89	hsa-miR-141-5p	COL21A1	collagen type XXI alpha 1 chain
Details	48	89	hsa-miR-141-5p	NETO1	neuropilin and tolloid like 1
Details	49	88	hsa-miR-141-5p	RREB1	ras responsive element binding protein 1
Details	50	88	hsa-miR-141-5p	MAP3K20	mitogen-activated protein kinase kinase kinase 20
Details	51	88	hsa-miR-141-5p	NTNG1	netrin G1
Details	52	88	hsa-miR-141-5p	MCEMP1	mast cell expressed membrane protein 1
Details	53	88	hsa-miR-141-5p	GRPEL1	GrpE like 1, mitochondrial
Details	54	87	hsa-miR-141-5p	SLC33A1	solute carrier family 33 member 1
Details	55	87	hsa-miR-141-5p	RSPH4A	radial spoke head component 4A
Details	56	87	hsa-miR-141-5p	KIAA1671	KIAA1671
Details	57	87	hsa-miR-141-5p	TCAF1	TRPM8 channel associated factor 1
Details	58	87	hsa-miR-141-5p	SPINK14	serine peptidase inhibitor, Kazal type 14 (putative)
Details	59	87	hsa-miR-141-5p	KDM7A	lysine demethylase 7A
Details	60	87	hsa-miR-141-5p	KCTD6	potassium channel tetramerization domain containing 6
Details	61	86	hsa-miR-141-5p	FBXL16	F-box and leucine rich repeat protein 16
Details	62	86	hsa-miR-141-5p	CD46	CD46 molecule
Details	63	86	hsa-miR-141-5p	CBLL1	Cbl proto-oncogene like 1
Details	64	86	hsa-miR-141-5p	FXN	frataxin
Details	65	86	hsa-miR-141-5p	CEP44	centrosomal protein 44
Details	66	85	hsa-miR-141-5p	SUPT16H	SPT16 homolog, facilitates chromatin remodeling subunit
Details	67	85	hsa-miR-141-5p	TPH2	tryptophan hydroxylase 2
Details	68	85	hsa-miR-141-5p	LMLN	leishmanolysin like peptidase
Details	69	85	hsa-miR-141-5p	MAN2A1	mannosidase alpha class 2A member 1
Details	70	85	hsa-miR-141-5p	PHRF1	PHD and ring finger domains 1
Details	71	84	hsa-miR-141-5p	GRIA4	glutamate ionotropic receptor AMPA type subunit 4
Details	72	84	hsa-miR-141-5p	TXNDC5	thioredoxin domain containing 5
Details	73	83	hsa-miR-141-5p	ONECUT2	one cut homeobox 2
Details	74	83	hsa-miR-141-5p	RRP15	ribosomal RNA processing 15 homolog
Details	75	83	hsa-miR-141-5p	HSP90AA1	heat shock protein 90 alpha family class A member 1
Details	76	83	hsa-miR-141-5p	UVRAG	UV radiation resistance associated
Details	77	83	hsa-miR-141-5p	QKI	QKI, KH domain containing RNA binding
Details	78	83	hsa-miR-141-5p	SEL1L	SEL1L, ERAD E3 ligase adaptor subunit
Details	79	83	hsa-miR-141-5p	SLC30A9	solute carrier family 30 member 9
Details	80	82	hsa-miR-141-5p	SPTSSA	serine palmitoyltransferase small subunit A
Details	81	82	hsa-miR-141-5p	ERBIN	erbb2 interacting protein
Details	82	82	hsa-miR-141-5p	GCFC2	GC-rich sequence DNA-binding factor 2
Details	83	82	hsa-miR-141-5p	SMIM17	small integral membrane protein 17
Details	84	82	hsa-miR-141-5p	BEND2	BEN domain containing 2
Details	85	82	hsa-miR-141-5p	CCDC85A	coiled-coil domain containing 85A
Details	86	82	hsa-miR-141-5p	NEK11	NIMA related kinase 11
Details	87	82	hsa-miR-141-5p	FRAS1	Fraser extracellular matrix complex subunit 1
Details	88	82	hsa-miR-141-5p	TM9SF3	transmembrane 9 superfamily member 3
Details	89	82	hsa-miR-141-5p	RANBP6	RAN binding protein 6
Details	90	81	hsa-miR-141-5p	PRKACB	protein kinase cAMP-activated catalytic subunit beta
Details	91	81	hsa-miR-141-5p	ITGA9	integrin subunit alpha 9
Details	92	81	hsa-miR-141-5p	METTL9	methyltransferase like 9
Details	93	81	hsa-miR-141-5p	TBX18	T-box 18
Details	94	81	hsa-miR-141-5p	MORC1	MORC family CW-type zinc finger 1
Details	95	80	hsa-miR-141-5p	ZNF695	zinc finger protein 695
Details	96	80	hsa-miR-141-5p	SLC4A8	solute carrier family 4 member 8
Details	97	80	hsa-miR-141-5p	PTCHD4	patched domain containing 4
Details	98	80	hsa-miR-141-5p	ZNF407	zinc finger protein 407
Details	99	80	hsa-miR-141-5p	UBE2W	ubiquitin conjugating enzyme E2 W
Details	100	80	hsa-miR-141-5p	IPMK	inositol polyphosphate multikinase
Details	101	80	hsa-miR-141-5p	CLCN5	chloride voltage-gated channel 5
Details	102	79	hsa-miR-141-5p	RPRD1A	regulation of nuclear pre-mRNA domain containing 1A
Details	103	79	hsa-miR-141-5p	JPT2	Jupiter microtubule associated homolog 2
Details	104	79	hsa-miR-141-5p	ABCG1	ATP binding cassette subfamily G member 1
Details	105	79	hsa-miR-141-5p	MINDY3	MINDY lysine 48 deubiquitinase 3
Details	106	78	hsa-miR-141-5p	MAML3	mastermind like transcriptional coactivator 3
Details	107	78	hsa-miR-141-5p	ROPN1B	rhophilin associated tail protein 1B
Details	108	78	hsa-miR-141-5p	SLC6A14	solute carrier family 6 member 14
Details	109	78	hsa-miR-141-5p	SUSD6	sushi domain containing 6
Details	110	78	hsa-miR-141-5p	ZBTB43	zinc finger and BTB domain containing 43
Details	111	78	hsa-miR-141-5p	SLAIN2	SLAIN motif family member 2
Details	112	78	hsa-miR-141-5p	NSD2	nuclear receptor binding SET domain protein 2
Details	113	77	hsa-miR-141-5p	GFPT1	glutamine--fructose-6-phosphate transaminase 1
Details	114	77	hsa-miR-141-5p	LRRC58	leucine rich repeat containing 58
Details	115	77	hsa-miR-141-5p	EMB	embigin
Details	116	77	hsa-miR-141-5p	UTP14C	UTP14C, small subunit processome component
Details	117	77	hsa-miR-141-5p	TTC33	tetratricopeptide repeat domain 33
Details	118	77	hsa-miR-141-5p	CCNC	cyclin C
Details	119	77	hsa-miR-141-5p	EYS	eyes shut homolog
Details	120	76	hsa-miR-141-5p	MICU3	mitochondrial calcium uptake family member 3
Details	121	76	hsa-miR-141-5p	TMEM9	transmembrane protein 9
Details	122	76	hsa-miR-141-5p	SOGA3	SOGA family member 3
Details	123	76	hsa-miR-141-5p	TRNT1	tRNA nucleotidyl transferase 1
Details	124	76	hsa-miR-141-5p	PHC3	polyhomeotic homolog 3
Details	125	76	hsa-miR-141-5p	NRXN1	neurexin 1
Details	126	76	hsa-miR-141-5p	GABRB2	gamma-aminobutyric acid type A receptor beta2 subunit
Details	127	75	hsa-miR-141-5p	FAM19A1	family with sequence similarity 19 member A1, C-C motif chemokine like
Details	128	75	hsa-miR-141-5p	CCT4	chaperonin containing TCP1 subunit 4
Details	129	75	hsa-miR-141-5p	PHLDB2	pleckstrin homology like domain family B member 2
Details	130	75	hsa-miR-141-5p	GIMAP1	GTPase, IMAP family member 1
Details	131	75	hsa-miR-141-5p	UBALD2	UBA like domain containing 2
Details	132	75	hsa-miR-141-5p	HOOK1	hook microtubule tethering protein 1
Details	133	75	hsa-miR-141-5p	HMGXB4	HMG-box containing 4
Details	134	75	hsa-miR-141-5p	RNF114	ring finger protein 114
Details	135	75	hsa-miR-141-5p	KLHL4	kelch like family member 4
Details	136	75	hsa-miR-141-5p	ST13	ST13, Hsp70 interacting protein
Details	137	75	hsa-miR-141-5p	ZNF778	zinc finger protein 778
Details	138	75	hsa-miR-141-5p	GPR135	G protein-coupled receptor 135
Details	139	75	hsa-miR-141-5p	PRKDC	protein kinase, DNA-activated, catalytic subunit
Details	140	75	hsa-miR-141-5p	GAB1	GRB2 associated binding protein 1
Details	141	74	hsa-miR-141-5p	PAM	peptidylglycine alpha-amidating monooxygenase
Details	142	74	hsa-miR-141-5p	TM4SF18	transmembrane 4 L six family member 18
Details	143	74	hsa-miR-141-5p	GTF2A1	general transcription factor IIA subunit 1
Details	144	74	hsa-miR-141-5p	DSE	dermatan sulfate epimerase
Details	145	74	hsa-miR-141-5p	CHD5	chromodomain helicase DNA binding protein 5
Details	146	74	hsa-miR-141-5p	SHTN1	shootin 1
Details	147	74	hsa-miR-141-5p	LHX2	LIM homeobox 2
Details	148	74	hsa-miR-141-5p	KCTD9	potassium channel tetramerization domain containing 9
Details	149	73	hsa-miR-141-5p	CDNF	cerebral dopamine neurotrophic factor
Details	150	73	hsa-miR-141-5p	MARK1	microtubule affinity regulating kinase 1
Details	151	73	hsa-miR-141-5p	FADS1	fatty acid desaturase 1
Details	152	73	hsa-miR-141-5p	NAA40	N(alpha)-acetyltransferase 40, NatD catalytic subunit
Details	153	73	hsa-miR-141-5p	GHITM	growth hormone inducible transmembrane protein
Details	154	73	hsa-miR-141-5p	ATP6V0A2	ATPase H+ transporting V0 subunit a2
Details	155	73	hsa-miR-141-5p	GALC	galactosylceramidase
Details	156	73	hsa-miR-141-5p	SMAP1	small ArfGAP 1
Details	157	73	hsa-miR-141-5p	SNTB2	syntrophin beta 2
Details	158	73	hsa-miR-141-5p	TIGIT	T cell immunoreceptor with Ig and ITIM domains
Details	159	73	hsa-miR-141-5p	SLC16A1	solute carrier family 16 member 1
Details	160	73	hsa-miR-141-5p	STOX2	storkhead box 2
Details	161	73	hsa-miR-141-5p	NUFIP2	nuclear FMR1 interacting protein 2
Details	162	73	hsa-miR-141-5p	HCAR1	hydroxycarboxylic acid receptor 1
Details	163	72	hsa-miR-141-5p	VHLL	VHL like
Details	164	72	hsa-miR-141-5p	SELE	selectin E
Details	165	72	hsa-miR-141-5p	ZSCAN29	zinc finger and SCAN domain containing 29
Details	166	72	hsa-miR-141-5p	ZCCHC18	zinc finger CCHC-type containing 18
Details	167	72	hsa-miR-141-5p	PINLYP	phospholipase A2 inhibitor and LY6/PLAUR domain containing
Details	168	72	hsa-miR-141-5p	RXFP2	relaxin family peptide receptor 2
Details	169	72	hsa-miR-141-5p	BTRC	beta-transducin repeat containing E3 ubiquitin protein ligase
Details	170	72	hsa-miR-141-5p	TNFRSF9	TNF receptor superfamily member 9
Details	171	72	hsa-miR-141-5p	RBM5	RNA binding motif protein 5
Details	172	72	hsa-miR-141-5p	PPP4R3B	protein phosphatase 4 regulatory subunit 3B
Details	173	71	hsa-miR-141-5p	KCNS1	potassium voltage-gated channel modifier subfamily S member 1
Details	174	71	hsa-miR-141-5p	SNX5	sorting nexin 5
Details	175	70	hsa-miR-141-5p	KMO	kynurenine 3-monooxygenase
Details	176	70	hsa-miR-141-5p	SHOX	short stature homeobox
Details	177	70	hsa-miR-141-5p	MRVI1	murine retrovirus integration site 1 homolog
Details	178	70	hsa-miR-141-5p	ITPRIP	inositol 1,4,5-trisphosphate receptor interacting protein
Details	179	70	hsa-miR-141-5p	SGIP1	SH3 domain GRB2 like endophilin interacting protein 1
Details	180	70	hsa-miR-141-5p	KIAA0825	KIAA0825
Details	181	70	hsa-miR-141-5p	ZFYVE28	zinc finger FYVE-type containing 28
Details	182	70	hsa-miR-141-5p	SOD2	superoxide dismutase 2
Details	183	70	hsa-miR-141-5p	TRIM71	tripartite motif containing 71
Details	184	70	hsa-miR-141-5p	DSG2	desmoglein 2
Details	185	69	hsa-miR-141-5p	KLF3	Kruppel like factor 3
Details	186	69	hsa-miR-141-5p	BCKDHB	branched chain keto acid dehydrogenase E1 subunit beta
Details	187	69	hsa-miR-141-5p	BOD1L1	biorientation of chromosomes in cell division 1 like 1
Details	188	69	hsa-miR-141-5p	GABRA2	gamma-aminobutyric acid type A receptor alpha2 subunit
Details	189	69	hsa-miR-141-5p	NIPA1	NIPA magnesium transporter 1
Details	190	69	hsa-miR-141-5p	VEGFA	vascular endothelial growth factor A
Details	191	69	hsa-miR-141-5p	MSN	moesin
Details	192	69	hsa-miR-141-5p	TAL1	TAL bHLH transcription factor 1, erythroid differentiation factor
Details	193	69	hsa-miR-141-5p	PAFAH1B2	platelet activating factor acetylhydrolase 1b catalytic subunit 2
Details	194	69	hsa-miR-141-5p	ZNF436	zinc finger protein 436
Details	195	69	hsa-miR-141-5p	SENP7	SUMO specific peptidase 7
Details	196	69	hsa-miR-141-5p	KIAA1549L	KIAA1549 like
Details	197	69	hsa-miR-141-5p	SLMAP	sarcolemma associated protein
Details	198	69	hsa-miR-141-5p	GNA14	G protein subunit alpha 14
Details	199	68	hsa-miR-141-5p	KHDRBS1	KH RNA binding domain containing, signal transduction associated 1
Details	200	68	hsa-miR-141-5p	TSPYL4	TSPY like 4
Details	201	68	hsa-miR-141-5p	LAMA4	laminin subunit alpha 4
Details	202	68	hsa-miR-141-5p	NR2E1	nuclear receptor subfamily 2 group E member 1
Details	203	68	hsa-miR-141-5p	COPS3	COP9 signalosome subunit 3
Details	204	67	hsa-miR-141-5p	ANKRD46	ankyrin repeat domain 46
Details	205	67	hsa-miR-141-5p	DPYSL3	dihydropyrimidinase like 3
Details	206	67	hsa-miR-141-5p	MGP	matrix Gla protein
Details	207	67	hsa-miR-141-5p	SUCNR1	succinate receptor 1
Details	208	67	hsa-miR-141-5p	DDHD2	DDHD domain containing 2
Details	209	67	hsa-miR-141-5p	RIMKLB	ribosomal modification protein rimK like family member B
Details	210	67	hsa-miR-141-5p	KIAA0408	KIAA0408
Details	211	67	hsa-miR-141-5p	B3GALNT2	beta-1,3-N-acetylgalactosaminyltransferase 2
Details	212	67	hsa-miR-141-5p	WDR47	WD repeat domain 47
Details	213	67	hsa-miR-141-5p	ETFRF1	electron transfer flavoprotein regulatory factor 1
Details	214	67	hsa-miR-141-5p	SH3GL2	SH3 domain containing GRB2 like 2, endophilin A1
Details	215	67	hsa-miR-141-5p	UEVLD	UEV and lactate/malate dehyrogenase domains
Details	216	67	hsa-miR-141-5p	TRPC5OS	TRPC5 opposite strand
Details	217	67	hsa-miR-141-5p	TOR3A	torsin family 3 member A
Details	218	66	hsa-miR-141-5p	B3GAT2	beta-1,3-glucuronyltransferase 2
Details	219	66	hsa-miR-141-5p	ZNF705E	zinc finger protein 705E
Details	220	66	hsa-miR-141-5p	PTCHD1	patched domain containing 1
Details	221	66	hsa-miR-141-5p	STMN1	stathmin 1
Details	222	66	hsa-miR-141-5p	USP4	ubiquitin specific peptidase 4
Details	223	66	hsa-miR-141-5p	DDX21	DExD-box helicase 21
Details	224	66	hsa-miR-141-5p	SNX21	sorting nexin family member 21
Details	225	66	hsa-miR-141-5p	MB21D2	Mab-21 domain containing 2
Details	226	66	hsa-miR-141-5p	ZNF705D	zinc finger protein 705D
Details	227	66	hsa-miR-141-5p	SLC49A4	solute carrier family 49 member 4
Details	228	66	hsa-miR-141-5p	CBX5	chromobox 5
Details	229	66	hsa-miR-141-5p	ZIM3	zinc finger imprinted 3
Details	230	66	hsa-miR-141-5p	NCBP3	nuclear cap binding subunit 3
Details	231	65	hsa-miR-141-5p	ATG2B	autophagy related 2B
Details	232	65	hsa-miR-141-5p	LOC150051	uncharacterized LOC150051
Details	233	65	hsa-miR-141-5p	SNX3	sorting nexin 3
Details	234	65	hsa-miR-141-5p	C1orf116	chromosome 1 open reading frame 116
Details	235	65	hsa-miR-141-5p	MOB3B	MOB kinase activator 3B
Details	236	65	hsa-miR-141-5p	AQP9	aquaporin 9
Details	237	65	hsa-miR-141-5p	LPP	LIM domain containing preferred translocation partner in lipoma
Details	238	65	hsa-miR-141-5p	LYVE1	lymphatic vessel endothelial hyaluronan receptor 1
Details	239	65	hsa-miR-141-5p	SREK1IP1	SREK1 interacting protein 1
Details	240	65	hsa-miR-141-5p	SLC25A31	solute carrier family 25 member 31
Details	241	65	hsa-miR-141-5p	SERTAD3	SERTA domain containing 3
Details	242	65	hsa-miR-141-5p	HSPB3	heat shock protein family B (small) member 3
Details	243	65	hsa-miR-141-5p	ERBB4	erb-b2 receptor tyrosine kinase 4
Details	244	65	hsa-miR-141-5p	CD226	CD226 molecule
Details	245	65	hsa-miR-141-5p	DPYSL2	dihydropyrimidinase like 2
Details	246	64	hsa-miR-141-5p	ZNF705A	zinc finger protein 705A
Details	247	64	hsa-miR-141-5p	CLEC2D	C-type lectin domain family 2 member D
Details	248	64	hsa-miR-141-5p	FMR1	fragile X mental retardation 1
Details	249	64	hsa-miR-141-5p	COX7A2L	cytochrome c oxidase subunit 7A2 like
Details	250	64	hsa-miR-141-5p	DTYMK	deoxythymidylate kinase
Details	251	64	hsa-miR-141-5p	EML4	EMAP like 4
Details	252	64	hsa-miR-141-5p	TSPYL6	TSPY like 6
Details	253	63	hsa-miR-141-5p	PTAFR	platelet activating factor receptor
Details	254	63	hsa-miR-141-5p	MAN2B2	mannosidase alpha class 2B member 2
Details	255	63	hsa-miR-141-5p	TMEM167A	transmembrane protein 167A
Details	256	63	hsa-miR-141-5p	SLC30A4	solute carrier family 30 member 4
Details	257	63	hsa-miR-141-5p	ADD3	adducin 3
Details	258	63	hsa-miR-141-5p	ZCWPW1	zinc finger CW-type and PWWP domain containing 1
Details	259	63	hsa-miR-141-5p	SEC23B	Sec23 homolog B, coat complex II component
Details	260	63	hsa-miR-141-5p	ZNF326	zinc finger protein 326
Details	261	62	hsa-miR-141-5p	ZSCAN16	zinc finger and SCAN domain containing 16
Details	262	62	hsa-miR-141-5p	GRK3	G protein-coupled receptor kinase 3
Details	263	62	hsa-miR-141-5p	PDPK1	3-phosphoinositide dependent protein kinase 1
Details	264	62	hsa-miR-141-5p	SLC10A7	solute carrier family 10 member 7
Details	265	62	hsa-miR-141-5p	ABRAXAS1	abraxas 1, BRCA1 A complex subunit
Details	266	62	hsa-miR-141-5p	HTR1F	5-hydroxytryptamine receptor 1F
Details	267	62	hsa-miR-141-5p	DNMBP	dynamin binding protein
Details	268	62	hsa-miR-141-5p	AKR1C2	aldo-keto reductase family 1 member C2
Details	269	62	hsa-miR-141-5p	GANC	glucosidase alpha, neutral C
Details	270	62	hsa-miR-141-5p	GRIK4	glutamate ionotropic receptor kainate type subunit 4
Details	271	62	hsa-miR-141-5p	HS2ST1	heparan sulfate 2-O-sulfotransferase 1
Details	272	62	hsa-miR-141-5p	PCDH7	protocadherin 7
Details	273	62	hsa-miR-141-5p	AP3M1	adaptor related protein complex 3 subunit mu 1
Details	274	62	hsa-miR-141-5p	SEMA3C	semaphorin 3C
Details	275	62	hsa-miR-141-5p	FOXL2	forkhead box L2
Details	276	61	hsa-miR-141-5p	DCC	DCC netrin 1 receptor
Details	277	61	hsa-miR-141-5p	PRPF4B	pre-mRNA processing factor 4B
Details	278	61	hsa-miR-141-5p	NKX2-8	NK2 homeobox 8
Details	279	61	hsa-miR-141-5p	SPTA1	spectrin alpha, erythrocytic 1
Details	280	61	hsa-miR-141-5p	ZNF337	zinc finger protein 337
Details	281	61	hsa-miR-141-5p	FNBP1L	formin binding protein 1 like
Details	282	61	hsa-miR-141-5p	ALDH18A1	aldehyde dehydrogenase 18 family member A1
Details	283	61	hsa-miR-141-5p	TXNDC8	thioredoxin domain containing 8
Details	284	61	hsa-miR-141-5p	SPA17	sperm autoantigenic protein 17
Details	285	61	hsa-miR-141-5p	HAPLN1	hyaluronan and proteoglycan link protein 1
Details	286	61	hsa-miR-141-5p	MFSD14A	major facilitator superfamily domain containing 14A
Details	287	61	hsa-miR-141-5p	TNFSF15	TNF superfamily member 15
Details	288	61	hsa-miR-141-5p	UBN2	ubinuclein 2
Details	289	61	hsa-miR-141-5p	TAF8	TATA-box binding protein associated factor 8
Details	290	61	hsa-miR-141-5p	LAMC1	laminin subunit gamma 1
Details	291	61	hsa-miR-141-5p	MYO5B	myosin VB
Details	292	61	hsa-miR-141-5p	HS3ST3B1	heparan sulfate-glucosamine 3-sulfotransferase 3B1
Details	293	61	hsa-miR-141-5p	SLC38A2	solute carrier family 38 member 2
Details	294	60	hsa-miR-141-5p	CBLN4	cerebellin 4 precursor
Details	295	60	hsa-miR-141-5p	HINT3	histidine triad nucleotide binding protein 3
Details	296	60	hsa-miR-141-5p	TSPYL1	TSPY like 1
Details	297	60	hsa-miR-141-5p	CDK7	cyclin dependent kinase 7
Details	298	60	hsa-miR-141-5p	PSEN1	presenilin 1
Details	299	60	hsa-miR-141-5p	GIPC2	GIPC PDZ domain containing family member 2
Details	300	60	hsa-miR-141-5p	DPP9-AS1	DPP9 antisense RNA 1
Details	301	60	hsa-miR-141-5p	ZNF257	zinc finger protein 257
Details	302	60	hsa-miR-141-5p	DSG1	desmoglein 1
Details	303	60	hsa-miR-141-5p	HOXA9	homeobox A9
Details	304	60	hsa-miR-141-5p	WNT16	Wnt family member 16
Details	305	60	hsa-miR-141-5p	TRAF3IP1	TRAF3 interacting protein 1
Details	306	60	hsa-miR-141-5p	KCNH8	potassium voltage-gated channel subfamily H member 8
Details	307	60	hsa-miR-141-5p	SLITRK5	SLIT and NTRK like family member 5
Details	308	60	hsa-miR-141-5p	STIM1	stromal interaction molecule 1
Details	309	60	hsa-miR-141-5p	BLNK	B cell linker
Details	310	60	hsa-miR-141-5p	XAF1	XIAP associated factor 1
Details	311	59	hsa-miR-141-5p	CREBBP	CREB binding protein
Details	312	59	hsa-miR-141-5p	PPM1D	protein phosphatase, Mg2+/Mn2+ dependent 1D
Details	313	59	hsa-miR-141-5p	PANX1	pannexin 1
Details	314	59	hsa-miR-141-5p	ENPEP	glutamyl aminopeptidase
Details	315	59	hsa-miR-141-5p	ROCK2	Rho associated coiled-coil containing protein kinase 2
Details	316	59	hsa-miR-141-5p	ARIH2	ariadne RBR E3 ubiquitin protein ligase 2
Details	317	59	hsa-miR-141-5p	ENOSF1	enolase superfamily member 1
Details	318	59	hsa-miR-141-5p	RUNX1	runt related transcription factor 1
Details	319	59	hsa-miR-141-5p	SNX10	sorting nexin 10
Details	320	59	hsa-miR-141-5p	CCSER2	coiled-coil serine rich protein 2
Details	321	59	hsa-miR-141-5p	C6orf132	chromosome 6 open reading frame 132
Details	322	59	hsa-miR-141-5p	ARL4A	ADP ribosylation factor like GTPase 4A
Details	323	59	hsa-miR-141-5p	HECTD2	HECT domain E3 ubiquitin protein ligase 2
Details	324	59	hsa-miR-141-5p	P2RY12	purinergic receptor P2Y12
Details	325	58	hsa-miR-141-5p	COMMD10	COMM domain containing 10
Details	326	58	hsa-miR-141-5p	DIO2	iodothyronine deiodinase 2
Details	327	58	hsa-miR-141-5p	ACVR1	activin A receptor type 1
Details	328	58	hsa-miR-141-5p	PITHD1	PITH domain containing 1
Details	329	58	hsa-miR-141-5p	PCNX1	pecanex 1
Details	330	58	hsa-miR-141-5p	CHST9	carbohydrate sulfotransferase 9
Details	331	58	hsa-miR-141-5p	LTB4R	leukotriene B4 receptor
Details	332	58	hsa-miR-141-5p	OR51E1	olfactory receptor family 51 subfamily E member 1
Details	333	58	hsa-miR-141-5p	SLC39A8	solute carrier family 39 member 8
Details	334	58	hsa-miR-141-5p	UBAC2	UBA domain containing 2
Details	335	58	hsa-miR-141-5p	RPS6KA3	ribosomal protein S6 kinase A3
Details	336	58	hsa-miR-141-5p	CYP7A1	cytochrome P450 family 7 subfamily A member 1
Details	337	58	hsa-miR-141-5p	NDUFS2	NADH:ubiquinone oxidoreductase core subunit S2
Details	338	57	hsa-miR-141-5p	NAT10	N-acetyltransferase 10
Details	339	57	hsa-miR-141-5p	HMGCR	3-hydroxy-3-methylglutaryl-CoA reductase
Details	340	57	hsa-miR-141-5p	ARNT	aryl hydrocarbon receptor nuclear translocator
Details	341	57	hsa-miR-141-5p	EIF3J	eukaryotic translation initiation factor 3 subunit J
Details	342	57	hsa-miR-141-5p	ADAMTS3	ADAM metallopeptidase with thrombospondin type 1 motif 3
Details	343	57	hsa-miR-141-5p	DOK6	docking protein 6
Details	344	57	hsa-miR-141-5p	BAGE2	BAGE family member 2
Details	345	57	hsa-miR-141-5p	BMPR1A	bone morphogenetic protein receptor type 1A
Details	346	57	hsa-miR-141-5p	SLC25A46	solute carrier family 25 member 46
Details	347	56	hsa-miR-141-5p	FKBP7	FKBP prolyl isomerase 7
Details	348	56	hsa-miR-141-5p	INSIG1	insulin induced gene 1
Details	349	56	hsa-miR-141-5p	TRA2B	transformer 2 beta homolog
Details	350	56	hsa-miR-141-5p	ITGA1	integrin subunit alpha 1
Details	351	56	hsa-miR-141-5p	COX17	cytochrome c oxidase copper chaperone COX17
Details	352	56	hsa-miR-141-5p	CARD8	caspase recruitment domain family member 8
Details	353	56	hsa-miR-141-5p	RBM41	RNA binding motif protein 41
Details	354	56	hsa-miR-141-5p	TMEM35A	transmembrane protein 35A
Details	355	56	hsa-miR-141-5p	ZNF391	zinc finger protein 391
Details	356	56	hsa-miR-141-5p	SHISA7	shisa family member 7
Details	357	56	hsa-miR-141-5p	ACVRL1	activin A receptor like type 1
Details	358	56	hsa-miR-141-5p	IMP4	IMP4, U3 small nucleolar ribonucleoprotein
Details	359	56	hsa-miR-141-5p	TPMT	thiopurine S-methyltransferase
Details	360	56	hsa-miR-141-5p	STAT5A	signal transducer and activator of transcription 5A
Details	361	56	hsa-miR-141-5p	LUZP2	leucine zipper protein 2
Details	362	56	hsa-miR-141-5p	LRRC15	leucine rich repeat containing 15
Details	363	56	hsa-miR-141-5p	TRIM13	tripartite motif containing 13
Details	364	55	hsa-miR-141-5p	RAB27A	RAB27A, member RAS oncogene family
Details	365	55	hsa-miR-141-5p	RNF217	ring finger protein 217
Details	366	55	hsa-miR-141-5p	PPARGC1A	PPARG coactivator 1 alpha
Details	367	55	hsa-miR-141-5p	SREK1	splicing regulatory glutamic acid and lysine rich protein 1
Details	368	55	hsa-miR-141-5p	CALCB	calcitonin related polypeptide beta
Details	369	55	hsa-miR-141-5p	UNC5D	unc-5 netrin receptor D
Details	370	55	hsa-miR-141-5p	PTEN	phosphatase and tensin homolog
Details	371	55	hsa-miR-141-5p	MTCP1	mature T cell proliferation 1
Details	372	55	hsa-miR-141-5p	IL6R	interleukin 6 receptor
Details	373	55	hsa-miR-141-5p	GDNF	glial cell derived neurotrophic factor
Details	374	55	hsa-miR-141-5p	LRRC4	leucine rich repeat containing 4
Details	375	54	hsa-miR-141-5p	MAFB	MAF bZIP transcription factor B
Details	376	54	hsa-miR-141-5p	AFAP1	actin filament associated protein 1
Details	377	54	hsa-miR-141-5p	SLC39A9	solute carrier family 39 member 9
Details	378	54	hsa-miR-141-5p	PSMD12	proteasome 26S subunit, non-ATPase 12
Details	379	54	hsa-miR-141-5p	EXOC5	exocyst complex component 5
Details	380	54	hsa-miR-141-5p	KCNMA1	potassium calcium-activated channel subfamily M alpha 1
Details	381	54	hsa-miR-141-5p	F2RL2	coagulation factor II thrombin receptor like 2
Details	382	54	hsa-miR-141-5p	GGCX	gamma-glutamyl carboxylase
Details	383	54	hsa-miR-141-5p	PCGF5	polycomb group ring finger 5
Details	384	54	hsa-miR-141-5p	TRNAU1AP	tRNA selenocysteine 1 associated protein 1
Details	385	54	hsa-miR-141-5p	ENTPD7	ectonucleoside triphosphate diphosphohydrolase 7
Details	386	54	hsa-miR-141-5p	PAMR1	peptidase domain containing associated with muscle regeneration 1
Details	387	53	hsa-miR-141-5p	NUDT21	nudix hydrolase 21
Details	388	53	hsa-miR-141-5p	C10orf67	chromosome 10 open reading frame 67
Details	389	53	hsa-miR-141-5p	GABRR1	gamma-aminobutyric acid type A receptor rho1 subunit
Details	390	53	hsa-miR-141-5p	COBLL1	cordon-bleu WH2 repeat protein like 1
Details	391	53	hsa-miR-141-5p	UNC5C	unc-5 netrin receptor C
Details	392	53	hsa-miR-141-5p	CAMK4	calcium/calmodulin dependent protein kinase IV
Details	393	53	hsa-miR-141-5p	YOD1	YOD1 deubiquitinase
Details	394	53	hsa-miR-141-5p	SRD5A3	steroid 5 alpha-reductase 3
Details	395	53	hsa-miR-141-5p	MGAT3	mannosyl (beta-1,4-)-glycoprotein beta-1,4-N-acetylglucosaminyltransferase
Details	396	53	hsa-miR-141-5p	PPP1R12B	protein phosphatase 1 regulatory subunit 12B
Details	397	53	hsa-miR-141-5p	SLC4A5	solute carrier family 4 member 5
Details	398	53	hsa-miR-141-5p	GABRP	gamma-aminobutyric acid type A receptor pi subunit
Details	399	53	hsa-miR-141-5p	MTFR1L	mitochondrial fission regulator 1 like
Details	400	53	hsa-miR-141-5p	PCDH15	protocadherin related 15
Details	401	53	hsa-miR-141-5p	ENAH	ENAH, actin regulator
Details	402	53	hsa-miR-141-5p	SOD1	superoxide dismutase 1
Details	403	52	hsa-miR-141-5p	CCSER1	coiled-coil serine rich protein 1
Details	404	52	hsa-miR-141-5p	RNF214	ring finger protein 214
Details	405	52	hsa-miR-141-5p	CYLD	CYLD lysine 63 deubiquitinase
Details	406	52	hsa-miR-141-5p	ATXN2	ataxin 2
Details	407	52	hsa-miR-141-5p	CDK6	cyclin dependent kinase 6
Details	408	52	hsa-miR-141-5p	TIMELESS	timeless circadian regulator
Details	409	52	hsa-miR-141-5p	IARS	isoleucyl-tRNA synthetase
Details	410	52	hsa-miR-141-5p	MCTS1	MCTS1, re-initiation and release factor
Details	411	52	hsa-miR-141-5p	LDLRAD4	low density lipoprotein receptor class A domain containing 4
Details	412	52	hsa-miR-141-5p	RBM33	RNA binding motif protein 33
Details	413	52	hsa-miR-141-5p	URM1	ubiquitin related modifier 1
Details	414	52	hsa-miR-141-5p	UQCRB	ubiquinol-cytochrome c reductase binding protein
Details	415	52	hsa-miR-141-5p	PTH2R	parathyroid hormone 2 receptor
Details	416	52	hsa-miR-141-5p	TMEM170A	transmembrane protein 170A
Details	417	51	hsa-miR-141-5p	LCLAT1	lysocardiolipin acyltransferase 1
Details	418	51	hsa-miR-141-5p	TIAL1	TIA1 cytotoxic granule associated RNA binding protein like 1
Details	419	51	hsa-miR-141-5p	GAB3	GRB2 associated binding protein 3
Details	420	51	hsa-miR-141-5p	CEP97	centrosomal protein 97
Details	421	51	hsa-miR-141-5p	ALDH8A1	aldehyde dehydrogenase 8 family member A1
Details	422	51	hsa-miR-141-5p	ANKZF1	ankyrin repeat and zinc finger domain containing 1
Details	423	51	hsa-miR-141-5p	MTMR9	myotubularin related protein 9
Details	424	51	hsa-miR-141-5p	SAMD12	sterile alpha motif domain containing 12
Details	425	51	hsa-miR-141-5p	NIPAL1	NIPA like domain containing 1
Details	426	51	hsa-miR-141-5p	WIPF2	WAS/WASL interacting protein family member 2
Details	427	51	hsa-miR-141-5p	ZNF706	zinc finger protein 706
Details	428	51	hsa-miR-141-5p	TRPM1	transient receptor potential cation channel subfamily M member 1
Details	429	51	hsa-miR-141-5p	UBE2H	ubiquitin conjugating enzyme E2 H
Details	430	51	hsa-miR-141-5p	STXBP5L	syntaxin binding protein 5 like
Details	431	51	hsa-miR-141-5p	NEU3	neuraminidase 3
Details	432	51	hsa-miR-141-5p	TMEM9B	TMEM9 domain family member B
Details	433	51	hsa-miR-141-5p	ZFP3	ZFP3 zinc finger protein
Details	434	50	hsa-miR-141-5p	SKP2	S-phase kinase associated protein 2
Details	435	50	hsa-miR-141-5p	NAB1	NGFI-A binding protein 1
Details	436	50	hsa-miR-141-5p	RGS19	regulator of G protein signaling 19
Details	437	50	hsa-miR-141-5p	NAMPT	nicotinamide phosphoribosyltransferase
Details	438	50	hsa-miR-141-5p	TUSC3	tumor suppressor candidate 3
Details	439	50	hsa-miR-141-5p	AGO1	argonaute RISC catalytic component 1
Details	440	50	hsa-miR-141-5p	RETREG1	reticulophagy regulator 1
Details	441	50	hsa-miR-141-5p	TECPR2	tectonin beta-propeller repeat containing 2
Details	442	50	hsa-miR-141-5p	STRA6	stimulated by retinoic acid 6
Details	443	50	hsa-miR-141-5p	DENND1B	DENN domain containing 1B
Details	444	50	hsa-miR-141-5p	RNF139	ring finger protein 139

## Sheet: miR21 Traget
miR-21-5p Target genes List
Target Detail	Target Rank	Target Score	miRNA Name	Gene Symbol	Gene Description
Details	1	99	hsa-miR-21-5p	YOD1	YOD1 deubiquitinase
Details	2	99	hsa-miR-21-5p	PRDM11	PR/SET domain 11
Details	3	99	hsa-miR-21-5p	FASLG	Fas ligand
Details	4	99	hsa-miR-21-5p	ZNF367	zinc finger protein 367
Details	5	99	hsa-miR-21-5p	VCL	vinculin
Details	6	98	hsa-miR-21-5p	SKP2	S-phase kinase associated protein 2
Details	7	98	hsa-miR-21-5p	TGFBI	transforming growth factor beta induced
Details	8	97	hsa-miR-21-5p	PLAG1	PLAG1 zinc finger
Details	9	97	hsa-miR-21-5p	IL12A	interleukin 12A
Details	10	97	hsa-miR-21-5p	CREBRF	CREB3 regulatory factor
Details	11	97	hsa-miR-21-5p	RAB6D	RAB6D, member RAS oncogene family
Details	12	97	hsa-miR-21-5p	KRIT1	KRIT1, ankyrin repeat containing
Details	13	97	hsa-miR-21-5p	PELI1	pellino E3 ubiquitin protein ligase 1
Details	14	97	hsa-miR-21-5p	RBPJ	recombination signal binding protein for immunoglobulin kappa J region
Details	15	97	hsa-miR-21-5p	RALGPS2	Ral GEF with PH domain and SH3 binding motif 2
Details	16	97	hsa-miR-21-5p	ADGRG2	adhesion G protein-coupled receptor G2
Details	17	96	hsa-miR-21-5p	GATAD2B	GATA zinc finger domain containing 2B
Details	18	96	hsa-miR-21-5p	PBRM1	polybromo 1
Details	19	96	hsa-miR-21-5p	SCML2	Scm polycomb group protein like 2
Details	20	96	hsa-miR-21-5p	RSAD2	radical S-adenosyl methionine domain containing 2
Details	21	95	hsa-miR-21-5p	PPP1R3B	protein phosphatase 1 regulatory subunit 3B
Details	22	95	hsa-miR-21-5p	PLEKHA1	pleckstrin homology domain containing A1
Details	23	95	hsa-miR-21-5p	FGF18	fibroblast growth factor 18
Details	24	95	hsa-miR-21-5p	SPRY1	sprouty RTK signaling antagonist 1
Details	25	94	hsa-miR-21-5p	FAM13A	family with sequence similarity 13 member A
Details	26	94	hsa-miR-21-5p	GPATCH2L	G-patch domain containing 2 like
Details	27	94	hsa-miR-21-5p	STAT3	signal transducer and activator of transcription 3
Details	28	94	hsa-miR-21-5p	BCL7A	BCL7A, BAF complex component
Details	29	94	hsa-miR-21-5p	SKI	SKI proto-oncogene
Details	30	94	hsa-miR-21-5p	YAP1	Yes associated protein 1
Details	31	94	hsa-miR-21-5p	MALT1	MALT1 paracaspase
Details	32	93	hsa-miR-21-5p	ZBTB41	zinc finger and BTB domain containing 41
Details	33	93	hsa-miR-21-5p	KLF3	Kruppel like factor 3
Details	34	93	hsa-miR-21-5p	MBNL3	muscleblind like splicing regulator 3
Details	35	93	hsa-miR-21-5p	CCL1	C-C motif chemokine ligand 1
Details	36	93	hsa-miR-21-5p	NKIRAS1	NFKB inhibitor interacting Ras like 1
Details	37	93	hsa-miR-21-5p	TIAM1	T cell lymphoma invasion and metastasis 1
Details	38	93	hsa-miR-21-5p	OSR1	odd-skipped related transcription factor 1
Details	39	93	hsa-miR-21-5p	PAN3	poly(A) specific ribonuclease subunit PAN3
Details	40	93	hsa-miR-21-5p	KDM7A	lysine demethylase 7A
Details	41	92	hsa-miR-21-5p	CASKIN1	CASK interacting protein 1
Details	42	92	hsa-miR-21-5p	PDCD4	programmed cell death 4
Details	43	92	hsa-miR-21-5p	GID4	GID complex subunit 4 homolog
Details	44	92	hsa-miR-21-5p	HSD17B4	hydroxysteroid 17-beta dehydrogenase 4
Details	45	92	hsa-miR-21-5p	MAP3K1	mitogen-activated protein kinase kinase kinase 1
Details	46	92	hsa-miR-21-5p	PDZD2	PDZ domain containing 2
Details	47	92	hsa-miR-21-5p	UBE2D3	ubiquitin conjugating enzyme E2 D3
Details	48	92	hsa-miR-21-5p	AKAP12	A-kinase anchoring protein 12
Details	49	92	hsa-miR-21-5p	CPEB3	cytoplasmic polyadenylation element binding protein 3
Details	50	91	hsa-miR-21-5p	RECK	reversion inducing cysteine rich protein with kazal motifs
Details	51	91	hsa-miR-21-5p	CCL20	C-C motif chemokine ligand 20
Details	52	91	hsa-miR-21-5p	PPP1R3A	protein phosphatase 1 regulatory subunit 3A
Details	53	91	hsa-miR-21-5p	NTF3	neurotrophin 3
Details	54	91	hsa-miR-21-5p	TIMP3	TIMP metallopeptidase inhibitor 3
Details	55	91	hsa-miR-21-5p	ANGPTL5	angiopoietin like 5
Details	56	91	hsa-miR-21-5p	BCL11B	BCL11B, BAF complex component
Details	57	91	hsa-miR-21-5p	JAG1	jagged 1
Details	58	90	hsa-miR-21-5p	FAM3C	family with sequence similarity 3 member C
Details	59	90	hsa-miR-21-5p	MEI4	meiotic double-stranded break formation protein 4
Details	60	90	hsa-miR-21-5p	EPM2A	EPM2A, laforin glucan phosphatase
Details	61	90	hsa-miR-21-5p	SLC30A10	solute carrier family 30 member 10
Details	62	90	hsa-miR-21-5p	BTG2	BTG anti-proliferation factor 2
Details	63	90	hsa-miR-21-5p	SYT15	synaptotagmin 15
Details	64	90	hsa-miR-21-5p	MPRIP	myosin phosphatase Rho interacting protein
Details	65	90	hsa-miR-21-5p	NFIA	nuclear factor I A
Details	66	90	hsa-miR-21-5p	KLHL15	kelch like family member 15
Details	67	90	hsa-miR-21-5p	CFAP300	cilia and flagella associated protein 300
Details	68	90	hsa-miR-21-5p	GLCCI1	glucocorticoid induced 1
Details	69	90	hsa-miR-21-5p	SPRY2	sprouty RTK signaling antagonist 2
Details	70	90	hsa-miR-21-5p	LRRC57	leucine rich repeat containing 57
Details	71	89	hsa-miR-21-5p	STAG2	stromal antigen 2
Details	72	89	hsa-miR-21-5p	KDM1B	lysine demethylase 1B
Details	73	89	hsa-miR-21-5p	GRAMD2B	GRAM domain containing 2B
Details	74	89	hsa-miR-21-5p	RMND5A	required for meiotic nuclear division 5 homolog A
Details	75	89	hsa-miR-21-5p	C7	complement C7
Details	76	89	hsa-miR-21-5p	ALX4	ALX homeobox 4
Details	77	89	hsa-miR-21-5p	RASA1	RAS p21 protein activator 1
Details	78	88	hsa-miR-21-5p	SOX5	SRY-box 5
Details	79	88	hsa-miR-21-5p	RNF103	ring finger protein 103
Details	80	88	hsa-miR-21-5p	GLIS2	GLIS family zinc finger 2
Details	81	88	hsa-miR-21-5p	NEGR1	neuronal growth regulator 1
Details	82	88	hsa-miR-21-5p	ARHGAP24	Rho GTPase activating protein 24
Details	83	88	hsa-miR-21-5p	NIPAL1	NIPA like domain containing 1
Details	84	88	hsa-miR-21-5p	LTV1	LTV1 ribosome biogenesis factor
Details	85	88	hsa-miR-21-5p	ANKS1B	ankyrin repeat and sterile alpha motif domain containing 1B
Details	86	88	hsa-miR-21-5p	TMEM170A	transmembrane protein 170A
Details	87	87	hsa-miR-21-5p	HIPK3	homeodomain interacting protein kinase 3
Details	88	87	hsa-miR-21-5p	ELF2	E74 like ETS transcription factor 2
Details	89	87	hsa-miR-21-5p	EPHA4	EPH receptor A4
Details	90	87	hsa-miR-21-5p	PPP1R3D	protein phosphatase 1 regulatory subunit 3D
Details	91	87	hsa-miR-21-5p	ZNF704	zinc finger protein 704
Details	92	87	hsa-miR-21-5p	RAD51AP1	RAD51 associated protein 1
Details	93	87	hsa-miR-21-5p	CLDN8	claudin 8
Details	94	86	hsa-miR-21-5p	EHD1	EH domain containing 1
Details	95	86	hsa-miR-21-5p	ATXN10	ataxin 10
Details	96	86	hsa-miR-21-5p	MCMDC2	minichromosome maintenance domain containing 2
Details	97	86	hsa-miR-21-5p	ITCH	itchy E3 ubiquitin protein ligase
Details	98	86	hsa-miR-21-5p	MATN2	matrilin 2
Details	99	86	hsa-miR-21-5p	NPPB	natriuretic peptide B
Details	100	85	hsa-miR-21-5p	RASA2	RAS p21 protein activator 2
Details	101	85	hsa-miR-21-5p	CLIC2	chloride intracellular channel 2
Details	102	85	hsa-miR-21-5p	SMARCD1	SWI/SNF related, matrix associated, actin dependent regulator of chromatin, subfamily d, member 1
Details	103	85	hsa-miR-21-5p	OLFM3	olfactomedin 3
Details	104	85	hsa-miR-21-5p	USP15	ubiquitin specific peptidase 15
Details	105	85	hsa-miR-21-5p	MAST4	microtubule associated serine/threonine kinase family member 4
Details	106	85	hsa-miR-21-5p	KCNJ10	potassium voltage-gated channel subfamily J member 10
Details	107	85	hsa-miR-21-5p	NIPAL2	NIPA like domain containing 2
Details	108	85	hsa-miR-21-5p	PCSK6	proprotein convertase subtilisin/kexin type 6
Details	109	85	hsa-miR-21-5p	TPRG1L	tumor protein p63 regulated 1 like
Details	110	85	hsa-miR-21-5p	WWP1	WW domain containing E3 ubiquitin protein ligase 1
Details	111	84	hsa-miR-21-5p	ARL1	ADP ribosylation factor like GTPase 1
Details	112	84	hsa-miR-21-5p	LPA	lipoprotein(a)
Details	113	84	hsa-miR-21-5p	GABRB2	gamma-aminobutyric acid type A receptor beta2 subunit
Details	114	83	hsa-miR-21-5p	CSRNP3	cysteine and serine rich nuclear protein 3
Details	115	83	hsa-miR-21-5p	STK40	serine/threonine kinase 40
Details	116	83	hsa-miR-21-5p	NFIB	nuclear factor I B
Details	117	83	hsa-miR-21-5p	UBR3	ubiquitin protein ligase E3 component n-recognin 3
Details	118	83	hsa-miR-21-5p	CHIC1	cysteine rich hydrophobic domain 1
Details	119	83	hsa-miR-21-5p	CUX1	cut like homeobox 1
Details	120	83	hsa-miR-21-5p	RASGRP1	RAS guanyl releasing protein 1
Details	121	83	hsa-miR-21-5p	LATS1	large tumor suppressor kinase 1
Details	122	83	hsa-miR-21-5p	FDX1	ferredoxin 1
Details	123	83	hsa-miR-21-5p	MINDY2	MINDY lysine 48 deubiquitinase 2
Details	124	82	hsa-miR-21-5p	BCL11A	BCL11A, BAF complex component
Details	125	82	hsa-miR-21-5p	SPEF2	sperm flagellar 2
Details	126	82	hsa-miR-21-5p	PITX2	paired like homeodomain 2
Details	127	82	hsa-miR-21-5p	SMAD7	SMAD family member 7
Details	128	82	hsa-miR-21-5p	PLAA	phospholipase A2 activating protein
Details	129	82	hsa-miR-21-5p	UBE2D1	ubiquitin conjugating enzyme E2 D1
Details	130	82	hsa-miR-21-5p	THRB	thyroid hormone receptor beta
Details	131	82	hsa-miR-21-5p	BAHD1	bromo adjacent homology domain containing 1
Details	132	82	hsa-miR-21-5p	MED21	mediator complex subunit 21
Details	133	82	hsa-miR-21-5p	FRMD3	FERM domain containing 3
Details	134	82	hsa-miR-21-5p	RP2	RP2, ARL3 GTPase activating protein
Details	135	81	hsa-miR-21-5p	TENT5A	terminal nucleotidyltransferase 5A
Details	136	81	hsa-miR-21-5p	KHDC1	KH domain containing 1
Details	137	81	hsa-miR-21-5p	CDH7	cadherin 7
Details	138	81	hsa-miR-21-5p	DLGAP1	DLG associated protein 1
Details	139	81	hsa-miR-21-5p	RBMS3	RNA binding motif single stranded interacting protein 3
Details	140	81	hsa-miR-21-5p	KHDC1L	KH domain containing 1 like
Details	141	81	hsa-miR-21-5p	ZDHHC17	zinc finger DHHC-type containing 17
Details	142	81	hsa-miR-21-5p	BEST3	bestrophin 3
Details	143	81	hsa-miR-21-5p	STK38L	serine/threonine kinase 38 like
Details	144	80	hsa-miR-21-5p	MSH2	mutS homolog 2
Details	145	80	hsa-miR-21-5p	KLF6	Kruppel like factor 6
Details	146	80	hsa-miR-21-5p	PTPN20	protein tyrosine phosphatase, non-receptor type 20
Details	147	80	hsa-miR-21-5p	CNOT6	CCR4-NOT transcription complex subunit 6
Details	148	80	hsa-miR-21-5p	SOS2	SOS Ras/Rho guanine nucleotide exchange factor 2
Details	149	80	hsa-miR-21-5p	DUSP8	dual specificity phosphatase 8
Details	150	80	hsa-miR-21-5p	KBTBD6	kelch repeat and BTB domain containing 6
Details	151	79	hsa-miR-21-5p	BBS12	Bardet-Biedl syndrome 12
Details	152	79	hsa-miR-21-5p	SETD9	SET domain containing 9
Details	153	79	hsa-miR-21-5p	ATP2B4	ATPase plasma membrane Ca2+ transporting 4
Details	154	79	hsa-miR-21-5p	EDIL3	EGF like repeats and discoidin domains 3
Details	155	79	hsa-miR-21-5p	ING3	inhibitor of growth family member 3
Details	156	79	hsa-miR-21-5p	IL6R	interleukin 6 receptor
Details	157	79	hsa-miR-21-5p	FANCC	FA complementation group C
Details	158	78	hsa-miR-21-5p	MTMR12	myotubularin related protein 12
Details	159	78	hsa-miR-21-5p	PRKCE	protein kinase C epsilon
Details	160	78	hsa-miR-21-5p	GNAQ	G protein subunit alpha q
Details	161	78	hsa-miR-21-5p	FBXO11	F-box protein 11
Details	162	78	hsa-miR-21-5p	XKR6	XK related 6
Details	163	78	hsa-miR-21-5p	KIF6	kinesin family member 6
Details	164	78	hsa-miR-21-5p	FBXO28	F-box protein 28
Details	165	78	hsa-miR-21-5p	PCBP1	poly(rC) binding protein 1
Details	166	78	hsa-miR-21-5p	FKBP14	FKBP prolyl isomerase 14
Details	167	78	hsa-miR-21-5p	CNBP	CCHC-type zinc finger nucleic acid binding protein
Details	168	78	hsa-miR-21-5p	SEPT10	septin 10
Details	169	78	hsa-miR-21-5p	ZSWIM6	zinc finger SWIM-type containing 6
Details	170	78	hsa-miR-21-5p	RAB11A	RAB11A, member RAS oncogene family
Details	171	77	hsa-miR-21-5p	SAMD8	sterile alpha motif domain containing 8
Details	172	77	hsa-miR-21-5p	N4BP2L1	NEDD4 binding protein 2 like 1
Details	173	77	hsa-miR-21-5p	MAP2K3	mitogen-activated protein kinase kinase 3
Details	174	77	hsa-miR-21-5p	SLC7A6	solute carrier family 7 member 6
Details	175	77	hsa-miR-21-5p	HSD17B7	hydroxysteroid 17-beta dehydrogenase 7
Details	176	77	hsa-miR-21-5p	IRAK1BP1	interleukin 1 receptor associated kinase 1 binding protein 1
Details	177	77	hsa-miR-21-5p	ALDH1A1	aldehyde dehydrogenase 1 family member A1
Details	178	76	hsa-miR-21-5p	DCAF7	DDB1 and CUL4 associated factor 7
Details	179	76	hsa-miR-21-5p	PDAP1	PDGFA associated protein 1
Details	180	76	hsa-miR-21-5p	SRL	sarcalumenin
Details	181	76	hsa-miR-21-5p	ST6GAL1	ST6 beta-galactoside alpha-2,6-sialyltransferase 1
Details	182	76	hsa-miR-21-5p	NCAPG	non-SMC condensin I complex subunit G
Details	183	76	hsa-miR-21-5p	ACVR1C	activin A receptor type 1C
Details	184	76	hsa-miR-21-5p	VSNL1	visinin like 1
Details	185	76	hsa-miR-21-5p	INPP4A	inositol polyphosphate-4-phosphatase type I A
Details	186	76	hsa-miR-21-5p	MIA3	MIA SH3 domain ER export factor 3
Details	187	76	hsa-miR-21-5p	MBLAC2	metallo-beta-lactamase domain containing 2
Details	188	76	hsa-miR-21-5p	SLC9A6	solute carrier family 9 member A6
Details	189	76	hsa-miR-21-5p	SATB1	SATB homeobox 1
Details	190	76	hsa-miR-21-5p	TNRC6B	trinucleotide repeat containing 6B
Details	191	76	hsa-miR-21-5p	CFL2	cofilin 2
Details	192	76	hsa-miR-21-5p	CLIP4	CAP-Gly domain containing linker protein family member 4
Details	193	76	hsa-miR-21-5p	ATRNL1	attractin like 1
Details	194	75	hsa-miR-21-5p	VASH2	vasohibin 2
Details	195	75	hsa-miR-21-5p	ZCCHC3	zinc finger CCHC-type containing 3
Details	196	75	hsa-miR-21-5p	RTKN2	rhotekin 2
Details	197	75	hsa-miR-21-5p	AGO4	argonaute RISC catalytic component 4
Details	198	75	hsa-miR-21-5p	PRRC1	proline rich coiled-coil 1
Details	199	75	hsa-miR-21-5p	C17orf75	chromosome 17 open reading frame 75
Details	200	75	hsa-miR-21-5p	ESYT2	extended synaptotagmin 2
Details	201	74	hsa-miR-21-5p	SOCS6	suppressor of cytokine signaling 6
Details	202	74	hsa-miR-21-5p	G2E3	G2/M-phase specific E3 ubiquitin protein ligase
Details	203	74	hsa-miR-21-5p	MTPN	myotrophin
Details	204	74	hsa-miR-21-5p	CDC25A	cell division cycle 25A
Details	205	74	hsa-miR-21-5p	CBX4	chromobox 4
Details	206	73	hsa-miR-21-5p	ZNF99	zinc finger protein 99
Details	207	73	hsa-miR-21-5p	HNRNPU	heterogeneous nuclear ribonucleoprotein U
Details	208	73	hsa-miR-21-5p	SC5D	sterol-C5-desaturase
Details	209	73	hsa-miR-21-5p	PPARA	peroxisome proliferator activated receptor alpha
Details	210	73	hsa-miR-21-5p	LIFR	LIF receptor alpha
Details	211	73	hsa-miR-21-5p	ARMCX1	armadillo repeat containing X-linked 1
Details	212	73	hsa-miR-21-5p	GLDN	gliomedin
Details	213	73	hsa-miR-21-5p	POLR3B	RNA polymerase III subunit B
Details	214	73	hsa-miR-21-5p	KLF12	Kruppel like factor 12
Details	215	73	hsa-miR-21-5p	UNC80	unc-80 homolog, NALCN channel complex subunit
Details	216	73	hsa-miR-21-5p	NCOA2	nuclear receptor coactivator 2
Details	217	73	hsa-miR-21-5p	TAF5	TATA-box binding protein associated factor 5
Details	218	72	hsa-miR-21-5p	ZFP36L2	ZFP36 ring finger protein like 2
Details	219	72	hsa-miR-21-5p	IST1	IST1, ESCRT-III associated factor
Details	220	72	hsa-miR-21-5p	THPO	thrombopoietin
Details	221	72	hsa-miR-21-5p	PRPF39	pre-mRNA processing factor 39
Details	222	72	hsa-miR-21-5p	TMEM163	transmembrane protein 163
Details	223	72	hsa-miR-21-5p	ADAMTS3	ADAM metallopeptidase with thrombospondin type 1 motif 3
Details	224	72	hsa-miR-21-5p	NFAT5	nuclear factor of activated T cells 5
Details	225	72	hsa-miR-21-5p	PIK3R1	phosphoinositide-3-kinase regulatory subunit 1
Details	226	72	hsa-miR-21-5p	NEK11	NIMA related kinase 11
Details	227	72	hsa-miR-21-5p	PHF6	PHD finger protein 6
Details	228	72	hsa-miR-21-5p	LYRM7	LYR motif containing 7
Details	229	72	hsa-miR-21-5p	KIN	Kin17 DNA and RNA binding protein
Details	230	72	hsa-miR-21-5p	POM121	POM121 transmembrane nucleoporin
Details	231	71	hsa-miR-21-5p	BMPR2	bone morphogenetic protein receptor type 2
Details	232	71	hsa-miR-21-5p	S100A10	S100 calcium binding protein A10
Details	233	71	hsa-miR-21-5p	B3GAT2	beta-1,3-glucuronyltransferase 2
Details	234	71	hsa-miR-21-5p	PGM1	phosphoglucomutase 1
Details	235	71	hsa-miR-21-5p	PHF14	PHD finger protein 14
Details	236	71	hsa-miR-21-5p	MBNL1	muscleblind like splicing regulator 1
Details	237	71	hsa-miR-21-5p	LAMA4	laminin subunit alpha 4
Details	238	71	hsa-miR-21-5p	FGD4	FYVE, RhoGEF and PH domain containing 4
Details	239	71	hsa-miR-21-5p	ST3GAL6	ST3 beta-galactoside alpha-2,3-sialyltransferase 6
Details	240	71	hsa-miR-21-5p	JPH1	junctophilin 1
Details	241	71	hsa-miR-21-5p	SLC16A10	solute carrier family 16 member 10
Details	242	71	hsa-miR-21-5p	EFNA1	ephrin A1
Details	243	71	hsa-miR-21-5p	RTN4	reticulon 4
Details	244	70	hsa-miR-21-5p	MATR3	matrin 3
Details	245	70	hsa-miR-21-5p	CCDC121	coiled-coil domain containing 121
Details	246	70	hsa-miR-21-5p	PGRMC2	progesterone receptor membrane component 2
Details	247	70	hsa-miR-21-5p	CALCB	calcitonin related polypeptide beta
Details	248	70	hsa-miR-21-5p	PM20D2	peptidase M20 domain containing 2
Details	249	70	hsa-miR-21-5p	ZNF592	zinc finger protein 592
Details	250	70	hsa-miR-21-5p	PIKFYVE	phosphoinositide kinase, FYVE-type zinc finger containing
Details	251	70	hsa-miR-21-5p	TNPO1	transportin 1
Details	252	70	hsa-miR-21-5p	PREX2	phosphatidylinositol-3,4,5-trisphosphate dependent Rac exchange factor 2
Details	253	70	hsa-miR-21-5p	GAB1	GRB2 associated binding protein 1
Details	254	70	hsa-miR-21-5p	TESK2	testis associated actin remodelling kinase 2
Details	255	70	hsa-miR-21-5p	DEPDC4	DEP domain containing 4
Details	256	69	hsa-miR-21-5p	SEZ6L	seizure related 6 homolog like
Details	257	69	hsa-miR-21-5p	SLC17A5	solute carrier family 17 member 5
Details	258	69	hsa-miR-21-5p	SP100	SP100 nuclear antigen
Details	259	69	hsa-miR-21-5p	GTPBP10	GTP binding protein 10
Details	260	68	hsa-miR-21-5p	GIMAP1-GIMAP5	GIMAP1-GIMAP5 readthrough
Details	261	68	hsa-miR-21-5p	CTR9	CTR9 homolog, Paf1/RNA polymerase II complex component
Details	262	68	hsa-miR-21-5p	TBL1XR1	transducin beta like 1 X-linked receptor 1
Details	263	68	hsa-miR-21-5p	GIMAP5	GTPase, IMAP family member 5
Details	264	68	hsa-miR-21-5p	INTS6	integrator complex subunit 6
Details	265	68	hsa-miR-21-5p	SUZ12	SUZ12, polycomb repressive complex 2 subunit
Details	266	68	hsa-miR-21-5p	ARHGAP32	Rho GTPase activating protein 32
Details	267	67	hsa-miR-21-5p	HIC2	HIC ZBTB transcriptional repressor 2
Details	268	67	hsa-miR-21-5p	PIGG	phosphatidylinositol glycan anchor biosynthesis class G
Details	269	67	hsa-miR-21-5p	TET1	tet methylcytosine dioxygenase 1
Details	270	67	hsa-miR-21-5p	CEP97	centrosomal protein 97
Details	271	67	hsa-miR-21-5p	ZNF200	zinc finger protein 200
Details	272	67	hsa-miR-21-5p	SLC22A15	solute carrier family 22 member 15
Details	273	67	hsa-miR-21-5p	SOX7	SRY-box 7
Details	274	67	hsa-miR-21-5p	ADNP	activity dependent neuroprotector homeobox
Details	275	67	hsa-miR-21-5p	CPNE4	copine 4
Details	276	67	hsa-miR-21-5p	CRYBG2	crystallin beta-gamma domain containing 2
Details	277	67	hsa-miR-21-5p	MSX1	msh homeobox 1
Details	278	66	hsa-miR-21-5p	PLP1	proteolipid protein 1
Details	279	66	hsa-miR-21-5p	ST8SIA3	ST8 alpha-N-acetyl-neuraminide alpha-2,8-sialyltransferase 3
Details	280	66	hsa-miR-21-5p	MEF2C	myocyte enhancer factor 2C
Details	281	66	hsa-miR-21-5p	ITGB8	integrin subunit beta 8
Details	282	66	hsa-miR-21-5p	DAG1	dystroglycan 1
Details	283	66	hsa-miR-21-5p	CLTRN	collectrin, amino acid transport regulator
Details	284	66	hsa-miR-21-5p	GPC4	glypican 4
Details	285	66	hsa-miR-21-5p	ALX1	ALX homeobox 1
Details	286	66	hsa-miR-21-5p	TAGAP	T cell activation RhoGTPase activating protein
Details	287	65	hsa-miR-21-5p	NSL1	NSL1, MIS12 kinetochore complex component
Details	288	65	hsa-miR-21-5p	RNF2	ring finger protein 2
Details	289	65	hsa-miR-21-5p	RASAL2	RAS protein activator like 2
Details	290	65	hsa-miR-21-5p	PRMT9	protein arginine methyltransferase 9
Details	291	65	hsa-miR-21-5p	SLC35F5	solute carrier family 35 member F5
Details	292	65	hsa-miR-21-5p	AIF1L	allograft inflammatory factor 1 like
Details	293	65	hsa-miR-21-5p	BMP3	bone morphogenetic protein 3
Details	294	65	hsa-miR-21-5p	ZNF728	zinc finger protein 728
Details	295	65	hsa-miR-21-5p	LUM	lumican
Details	296	65	hsa-miR-21-5p	MKNK2	MAP kinase interacting serine/threonine kinase 2
Details	297	65	hsa-miR-21-5p	RAPGEF6	Rap guanine nucleotide exchange factor 6
Details	298	65	hsa-miR-21-5p	FOXO3	forkhead box O3
Details	299	64	hsa-miR-21-5p	ASF1A	anti-silencing function 1A histone chaperone
Details	300	64	hsa-miR-21-5p	CD69	CD69 molecule
Details	301	64	hsa-miR-21-5p	NRXN3	neurexin 3
Details	302	64	hsa-miR-21-5p	FMN1	formin 1
Details	303	64	hsa-miR-21-5p	TBX2	T-box 2
Details	304	64	hsa-miR-21-5p	GP9	glycoprotein IX platelet
Details	305	64	hsa-miR-21-5p	FGF1	fibroblast growth factor 1
Details	306	64	hsa-miR-21-5p	ZGRF1	zinc finger GRF-type containing 1
Details	307	64	hsa-miR-21-5p	SCRN1	secernin 1
Details	308	63	hsa-miR-21-5p	SLC5A7	solute carrier family 5 member 7
Details	309	63	hsa-miR-21-5p	HAX1	HCLS1 associated protein X-1
Details	310	63	hsa-miR-21-5p	RETSAT	retinol saturase
Details	311	63	hsa-miR-21-5p	SOWAHC	sosondowah ankyrin repeat domain family member C
Details	312	63	hsa-miR-21-5p	BNC2	basonuclin 2
Details	313	63	hsa-miR-21-5p	SPDYA	speedy/RINGO cell cycle regulator family member A
Details	314	63	hsa-miR-21-5p	TRIP11	thyroid hormone receptor interactor 11
Details	315	63	hsa-miR-21-5p	PTPN4	protein tyrosine phosphatase, non-receptor type 4
Details	316	62	hsa-miR-21-5p	LZTFL1	leucine zipper transcription factor like 1
Details	317	62	hsa-miR-21-5p	PRICKLE2	prickle planar cell polarity protein 2
Details	318	62	hsa-miR-21-5p	BBIP1	BBSome interacting protein 1
Details	319	62	hsa-miR-21-5p	CATSPERE	catsper channel auxiliary subunit epsilon
Details	320	62	hsa-miR-21-5p	PCBP2	poly(rC) binding protein 2
Details	321	62	hsa-miR-21-5p	ANXA1	annexin A1
Details	322	62	hsa-miR-21-5p	OLR1	oxidized low density lipoprotein receptor 1
Details	323	62	hsa-miR-21-5p	LANCL3	LanC like 3
Details	324	61	hsa-miR-21-5p	ACVR2A	activin A receptor type 2A
Details	325	61	hsa-miR-21-5p	GCLM	glutamate-cysteine ligase modifier subunit
Details	326	61	hsa-miR-21-5p	ROBO2	roundabout guidance receptor 2
Details	327	61	hsa-miR-21-5p	EPM2AIP1	EPM2A interacting protein 1
Details	328	61	hsa-miR-21-5p	SLC2A4RG	SLC2A4 regulator
Details	329	61	hsa-miR-21-5p	KLHL42	kelch like family member 42
Details	330	61	hsa-miR-21-5p	ATP11B	ATPase phospholipid transporting 11B (putative)
Details	331	61	hsa-miR-21-5p	DIPK2A	divergent protein kinase domain 2A
Details	332	61	hsa-miR-21-5p	LEMD3	LEM domain containing 3
Details	333	61	hsa-miR-21-5p	AKAP6	A-kinase anchoring protein 6
Details	334	61	hsa-miR-21-5p	TRAPPC8	trafficking protein particle complex 8
Details	335	61	hsa-miR-21-5p	SESN1	sestrin 1
Details	336	61	hsa-miR-21-5p	MAP10	microtubule associated protein 10
Details	337	61	hsa-miR-21-5p	SGO1	shugoshin 1
Details	338	60	hsa-miR-21-5p	RASEF	RAS and EF-hand domain containing
Details	339	60	hsa-miR-21-5p	GRM1	glutamate metabotropic receptor 1
Details	340	60	hsa-miR-21-5p	TGFB2	transforming growth factor beta 2
Details	341	60	hsa-miR-21-5p	TFDP1	transcription factor Dp-1
Details	342	60	hsa-miR-21-5p	APAF1	apoptotic peptidase activating factor 1
Details	343	60	hsa-miR-21-5p	GAPT	GRB2 binding adaptor protein, transmembrane
Details	344	59	hsa-miR-21-5p	PDLIM5	PDZ and LIM domain 5
Details	345	59	hsa-miR-21-5p	ABCD3	ATP binding cassette subfamily D member 3
Details	346	59	hsa-miR-21-5p	ANKRD46	ankyrin repeat domain 46
Details	347	59	hsa-miR-21-5p	CADM2	cell adhesion molecule 2
Details	348	59	hsa-miR-21-5p	ZNF527	zinc finger protein 527
Details	349	59	hsa-miR-21-5p	SCN8A	sodium voltage-gated channel alpha subunit 8
Details	350	59	hsa-miR-21-5p	AKIRIN1	akirin 1
Details	351	59	hsa-miR-21-5p	E2F3	E2F transcription factor 3
Details	352	59	hsa-miR-21-5p	PCGF5	polycomb group ring finger 5
Details	353	59	hsa-miR-21-5p	NTRK2	neurotrophic receptor tyrosine kinase 2
Details	354	59	hsa-miR-21-5p	EXTL2	exostosin like glycosyltransferase 2
Details	355	59	hsa-miR-21-5p	NR2C2	nuclear receptor subfamily 2 group C member 2
Details	356	59	hsa-miR-21-5p	SAMD9	sterile alpha motif domain containing 9
Details	357	58	hsa-miR-21-5p	APH1B	aph-1 homolog B, gamma-secretase subunit
Details	358	58	hsa-miR-21-5p	GPR34	G protein-coupled receptor 34
Details	359	58	hsa-miR-21-5p	ABCA1	ATP binding cassette subfamily A member 1
Details	360	58	hsa-miR-21-5p	RASSF6	Ras association domain family member 6
Details	361	58	hsa-miR-21-5p	ZNF217	zinc finger protein 217
Details	362	58	hsa-miR-21-5p	RNF32	ring finger protein 32
Details	363	58	hsa-miR-21-5p	DLX2	distal-less homeobox 2
Details	364	58	hsa-miR-21-5p	ZXDA	zinc finger X-linked duplicated A
Details	365	58	hsa-miR-21-5p	HGF	hepatocyte growth factor
Details	366	58	hsa-miR-21-5p	ZNF805	zinc finger protein 805
Details	367	58	hsa-miR-21-5p	MAN1A2	mannosidase alpha class 1A member 2
Details	368	58	hsa-miR-21-5p	GCNT2	glucosaminyl (N-acetyl) transferase 2 (I blood group)
Details	369	58	hsa-miR-21-5p	PID1	phosphotyrosine interaction domain containing 1
Details	370	58	hsa-miR-21-5p	LCOR	ligand dependent nuclear receptor corepressor
Details	371	58	hsa-miR-21-5p	TNFAIP3	TNF alpha induced protein 3
Details	372	58	hsa-miR-21-5p	MYO5B	myosin VB
Details	373	58	hsa-miR-21-5p	MAP3K2	mitogen-activated protein kinase kinase kinase 2
Details	374	58	hsa-miR-21-5p	ZNF35	zinc finger protein 35
Details	375	57	hsa-miR-21-5p	COX15	cytochrome c oxidase assembly homolog COX15
Details	376	57	hsa-miR-21-5p	FXR1	FMR1 autosomal homolog 1
Details	377	57	hsa-miR-21-5p	FASTKD2	FAST kinase domains 2
Details	378	57	hsa-miR-21-5p	FAM177B	family with sequence similarity 177 member B
Details	379	57	hsa-miR-21-5p	WWC2	WW and C2 domain containing 2
Details	380	57	hsa-miR-21-5p	COL4A1	collagen type IV alpha 1 chain
Details	381	57	hsa-miR-21-5p	FANCM	FA complementation group M
Details	382	57	hsa-miR-21-5p	CD1A	CD1a molecule
Details	383	57	hsa-miR-21-5p	FRS2	fibroblast growth factor receptor substrate 2
Details	384	57	hsa-miR-21-5p	PTPRG	protein tyrosine phosphatase, receptor type G
Details	385	57	hsa-miR-21-5p	LILRB4	leukocyte immunoglobulin like receptor B4
Details	386	57	hsa-miR-21-5p	TLR4	toll like receptor 4
Details	387	57	hsa-miR-21-5p	PRR5L	proline rich 5 like
Details	388	57	hsa-miR-21-5p	KCTD18	potassium channel tetramerization domain containing 18
Details	389	56	hsa-miR-21-5p	ARHGEF7	Rho guanine nucleotide exchange factor 7
Details	390	56	hsa-miR-21-5p	C8orf44-SGK3	C8orf44-SGK3 readthrough
Details	391	56	hsa-miR-21-5p	SGK3	serum/glucocorticoid regulated kinase family member 3
Details	392	56	hsa-miR-21-5p	SOCS5	suppressor of cytokine signaling 5
Details	393	56	hsa-miR-21-5p	SPON1	spondin 1
Details	394	56	hsa-miR-21-5p	SPAG11B	sperm associated antigen 11B
Details	395	56	hsa-miR-21-5p	TAT	tyrosine aminotransferase
Details	396	56	hsa-miR-21-5p	FBXO46	F-box protein 46
Details	397	55	hsa-miR-21-5p	MAPRE1	microtubule associated protein RP/EB family member 1
Details	398	55	hsa-miR-21-5p	ULBP3	UL16 binding protein 3
Details	399	55	hsa-miR-21-5p	SLC8A3	solute carrier family 8 member A3
Details	400	55	hsa-miR-21-5p	ATF7IP	activating transcription factor 7 interacting protein
Details	401	55	hsa-miR-21-5p	RASSF8	Ras association domain family member 8
Details	402	55	hsa-miR-21-5p	CENPQ	centromere protein Q
Details	403	55	hsa-miR-21-5p	CALN1	calneuron 1
Details	404	55	hsa-miR-21-5p	AMER1	APC membrane recruitment protein 1
Details	405	55	hsa-miR-21-5p	ZNF576	zinc finger protein 576
Details	406	55	hsa-miR-21-5p	HNMT	histamine N-methyltransferase
Details	407	55	hsa-miR-21-5p	IPO11	importin 11
Details	408	55	hsa-miR-21-5p	GALNT12	polypeptide N-acetylgalactosaminyltransferase 12
Details	409	55	hsa-miR-21-5p	MXD3	MAX dimerization protein 3
Details	410	54	hsa-miR-21-5p	NAA50	N(alpha)-acetyltransferase 50, NatE catalytic subunit
Details	411	54	hsa-miR-21-5p	PRPF4B	pre-mRNA processing factor 4B
Details	412	54	hsa-miR-21-5p	CRTAM	cytotoxic and regulatory T cell molecule
Details	413	54	hsa-miR-21-5p	DDAH1	dimethylarginine dimethylaminohydrolase 1
Details	414	54	hsa-miR-21-5p	RBM17	RNA binding motif protein 17
Details	415	54	hsa-miR-21-5p	EML6	EMAP like 6
Details	416	54	hsa-miR-21-5p	FAM20B	FAM20B, glycosaminoglycan xylosylkinase
Details	417	54	hsa-miR-21-5p	TC2N	tandem C2 domains, nuclear
Details	418	54	hsa-miR-21-5p	DSC2	desmocollin 2
Details	419	54	hsa-miR-21-5p	EIF2S1	eukaryotic translation initiation factor 2 subunit alpha
Details	420	54	hsa-miR-21-5p	CERS5	ceramide synthase 5
Details	421	54	hsa-miR-21-5p	SMURF2	SMAD specific E3 ubiquitin protein ligase 2
Details	422	53	hsa-miR-21-5p	ITIH5	inter-alpha-trypsin inhibitor heavy chain family member 5
Details	423	53	hsa-miR-21-5p	LGR6	leucine rich repeat containing G protein-coupled receptor 6
Details	424	53	hsa-miR-21-5p	ANKRD37	ankyrin repeat domain 37
Details	425	53	hsa-miR-21-5p	PDZD8	PDZ domain containing 8
Details	426	53	hsa-miR-21-5p	CDK2AP1	cyclin dependent kinase 2 associated protein 1
Details	427	53	hsa-miR-21-5p	REPS1	RALBP1 associated Eps domain containing 1
Details	428	53	hsa-miR-21-5p	DIRAS2	DIRAS family GTPase 2
Details	429	53	hsa-miR-21-5p	STRN	striatin
Details	430	53	hsa-miR-21-5p	LANCL1	LanC like 1
Details	431	53	hsa-miR-21-5p	TMED10	transmembrane p24 trafficking protein 10
Details	432	53	hsa-miR-21-5p	PURB	purine rich element binding protein B
Details	433	53	hsa-miR-21-5p	LCORL	ligand dependent nuclear receptor corepressor like
Details	434	53	hsa-miR-21-5p	RIPOR2	RHO family interacting cell polarization regulator 2
Details	435	53	hsa-miR-21-5p	IQCH	IQ motif containing H
Details	436	53	hsa-miR-21-5p	ZNF680	zinc finger protein 680
Details	437	52	hsa-miR-21-5p	CETN1	centrin 1
Details	438	52	hsa-miR-21-5p	IGF2BP3	insulin like growth factor 2 mRNA binding protein 3
Details	439	52	hsa-miR-21-5p	DDX55	DEAD-box helicase 55
Details	440	52	hsa-miR-21-5p	KLF5	Kruppel like factor 5
Details	441	52	hsa-miR-21-5p	LIX1L	limb and CNS expressed 1 like
Details	442	52	hsa-miR-21-5p	STK3	serine/threonine kinase 3
Details	443	52	hsa-miR-21-5p	DNM1L	dynamin 1 like
Details	444	52	hsa-miR-21-5p	KIAA0825	KIAA0825
Details	445	52	hsa-miR-21-5p	CASTOR1	cytosolic arginine sensor for mTORC1 subunit 1
Details	446	52	hsa-miR-21-5p	CTSC	cathepsin C
Details	447	51	hsa-miR-21-5p	LRRIQ3	leucine rich repeats and IQ motif containing 3
Details	448	51	hsa-miR-21-5p	BRCC3	BRCA1/BRCA2-containing complex subunit 3
Details	449	51	hsa-miR-21-5p	ARFRP1	ADP ribosylation factor related protein 1
Details	450	51	hsa-miR-21-5p	PAG1	phosphoprotein membrane anchor with glycosphingolipid microdomains 1
Details	451	51	hsa-miR-21-5p	DNAJB9	DnaJ heat shock protein family (Hsp40) member B9
Details	452	51	hsa-miR-21-5p	SUV39H2	suppressor of variegation 3-9 homolog 2
Details	453	51	hsa-miR-21-5p	C5orf58	chromosome 5 open reading frame 58
Details	454	51	hsa-miR-21-5p	DENND1B	DENN domain containing 1B
Details	455	51	hsa-miR-21-5p	PAIP2B	poly(A) binding protein interacting protein 2B
Details	456	51	hsa-miR-21-5p	CLIC5	chloride intracellular channel 5
Details	457	50	hsa-miR-21-5p	ARMCX5-GPRASP2	ARMCX5-GPRASP2 readthrough
Details	458	50	hsa-miR-21-5p	SACM1L	SAC1 like phosphatidylinositide phosphatase
Details	459	50	hsa-miR-21-5p	AMBN	ameloblastin
Details	460	50	hsa-miR-21-5p	NOP14	NOP14 nucleolar protein
Details	461	50	hsa-miR-21-5p	HNRNPK	heterogeneous nuclear ribonucleoprotein K
Details	462	50	hsa-miR-21-5p	PDHA1	pyruvate dehydrogenase E1 alpha 1 subunit
Details	463	50	hsa-miR-21-5p	CA1	carbonic anhydrase 1
Details	464	50	hsa-miR-21-5p	RNF180	ring finger protein 180
Details	465	50	hsa-miR-21-5p	TMEM246	transmembrane protein 246
Details	466	50	hsa-miR-21-5p	ADGRE5	adhesion G protein-coupled receptor E5
Details	467	50	hsa-miR-21-5p	ZNF326	zinc finger protein 326
Details	468	50	hsa-miR-21-5p	GPRASP2	G protein-coupled receptor associated sorting protein 2
Details	469	50	hsa-miR-21-5p	ELOVL7	ELOVL fatty acid elongase 7

## Sheet: miR-331-3p Target
miR-331-3p Target Genes List
Target Detail	Target Rank	Target Score	miRNA Name	Gene Symbol	Gene Description
Details	1	99	hsa-miR-331-3p	NRP2	neuropilin 2
Details	2	96	hsa-miR-331-3p	ZBTB2	zinc finger and BTB domain containing 2
Details	3	96	hsa-miR-331-3p	PHLPP1	PH domain and leucine rich repeat protein phosphatase 1
Details	4	96	hsa-miR-331-3p	PTPN2	protein tyrosine phosphatase, non-receptor type 2
Details	5	94	hsa-miR-331-3p	ZNF652	zinc finger protein 652
Details	6	94	hsa-miR-331-3p	CPSF2	cleavage and polyadenylation specific factor 2
Details	7	93	hsa-miR-331-3p	DCLRE1B	DNA cross-link repair 1B
Details	8	93	hsa-miR-331-3p	TSPAN18	tetraspanin 18
Details	9	92	hsa-miR-331-3p	BAIAP2	BAI1 associated protein 2
Details	10	92	hsa-miR-331-3p	SEMA7A	semaphorin 7A (John Milton Hagen blood group)
Details	11	92	hsa-miR-331-3p	SLAMF9	SLAM family member 9
Details	12	91	hsa-miR-331-3p	CNTNAP4	contactin associated protein like 4
Details	13	90	hsa-miR-331-3p	ARHGEF37	Rho guanine nucleotide exchange factor 37
Details	14	90	hsa-miR-331-3p	XPO7	exportin 7
Details	15	90	hsa-miR-331-3p	FBLN7	fibulin 7
Details	16	90	hsa-miR-331-3p	CDC42EP4	CDC42 effector protein 4
Details	17	88	hsa-miR-331-3p	UBL3	ubiquitin like 3
Details	18	88	hsa-miR-331-3p	APBA1	amyloid beta precursor protein binding family A member 1
Details	19	88	hsa-miR-331-3p	DUSP5	dual specificity phosphatase 5
Details	20	87	hsa-miR-331-3p	SARM1	sterile alpha and TIR motif containing 1
Details	21	87	hsa-miR-331-3p	TGFBR1	transforming growth factor beta receptor 1
Details	22	87	hsa-miR-331-3p	ZMYM4	zinc finger MYM-type containing 4
Details	23	86	hsa-miR-331-3p	PLEKHA8	pleckstrin homology domain containing A8
Details	24	86	hsa-miR-331-3p	CDCP2	CUB domain containing protein 2
Details	25	86	hsa-miR-331-3p	CPLX2	complexin 2
Details	26	86	hsa-miR-331-3p	RIMS4	regulating synaptic membrane exocytosis 4
Details	27	85	hsa-miR-331-3p	POPDC2	popeye domain containing 2
Details	28	85	hsa-miR-331-3p	EARS2	glutamyl-tRNA synthetase 2, mitochondrial
Details	29	85	hsa-miR-331-3p	SOCS1	suppressor of cytokine signaling 1
Details	30	85	hsa-miR-331-3p	MS4A14	membrane spanning 4-domains A14
Details	31	85	hsa-miR-331-3p	RECQL5	RecQ like helicase 5
Details	32	84	hsa-miR-331-3p	FIGNL2	fidgetin like 2
Details	33	84	hsa-miR-331-3p	AP2A1	adaptor related protein complex 2 subunit alpha 1
Details	34	83	hsa-miR-331-3p	C2CD4C	C2 calcium dependent domain containing 4C
Details	35	83	hsa-miR-331-3p	ERBB2	erb-b2 receptor tyrosine kinase 2
Details	36	83	hsa-miR-331-3p	THSD7B	thrombospondin type 1 domain containing 7B
Details	37	83	hsa-miR-331-3p	KSR1	kinase suppressor of ras 1
Details	38	83	hsa-miR-331-3p	RPTN	repetin
Details	39	83	hsa-miR-331-3p	ZNF37A	zinc finger protein 37A
Details	40	83	hsa-miR-331-3p	MRRF	mitochondrial ribosome recycling factor
Details	41	83	hsa-miR-331-3p	GRIK3	glutamate ionotropic receptor kainate type subunit 3
Details	42	83	hsa-miR-331-3p	HS6ST2	heparan sulfate 6-O-sulfotransferase 2
Details	43	83	hsa-miR-331-3p	RNF219	ring finger protein 219
Details	44	82	hsa-miR-331-3p	RALA	RAS like proto-oncogene A
Details	45	82	hsa-miR-331-3p	SPOP	speckle type BTB/POZ protein
Details	46	82	hsa-miR-331-3p	CASK	calcium/calmodulin dependent serine protein kinase
Details	47	82	hsa-miR-331-3p	PTPN7	protein tyrosine phosphatase, non-receptor type 7
Details	48	81	hsa-miR-331-3p	DHTKD1	dehydrogenase E1 and transketolase domain containing 1
Details	49	81	hsa-miR-331-3p	LOXHD1	lipoxygenase homology domains 1
Details	50	81	hsa-miR-331-3p	NFAM1	NFAT activating protein with ITAM motif 1
Details	51	81	hsa-miR-331-3p	NBEA	neurobeachin
Details	52	81	hsa-miR-331-3p	MAP3K14	mitogen-activated protein kinase kinase kinase 14
Details	53	81	hsa-miR-331-3p	WDR60	WD repeat domain 60
Details	54	81	hsa-miR-331-3p	RGS6	regulator of G protein signaling 6
Details	55	81	hsa-miR-331-3p	STRA6	stimulated by retinoic acid 6
Details	56	81	hsa-miR-331-3p	DOHH	deoxyhypusine hydroxylase
Details	57	81	hsa-miR-331-3p	PPP2R5B	protein phosphatase 2 regulatory subunit B'beta
Details	58	80	hsa-miR-331-3p	CREBRF	CREB3 regulatory factor
Details	59	80	hsa-miR-331-3p	ZNF609	zinc finger protein 609
Details	60	80	hsa-miR-331-3p	PML	promyelocytic leukemia
Details	61	80	hsa-miR-331-3p	CRADD	CASP2 and RIPK1 domain containing adaptor with death domain
Details	62	80	hsa-miR-331-3p	TMPRSS2	transmembrane serine protease 2
Details	63	80	hsa-miR-331-3p	SAMD12	sterile alpha motif domain containing 12
Details	64	80	hsa-miR-331-3p	PANK2	pantothenate kinase 2
Details	65	80	hsa-miR-331-3p	SOD2	superoxide dismutase 2
Details	66	80	hsa-miR-331-3p	SYN3	synapsin III
Details	67	80	hsa-miR-331-3p	ABI2	abl interactor 2
Details	68	79	hsa-miR-331-3p	C17orf58	chromosome 17 open reading frame 58
Details	69	79	hsa-miR-331-3p	TMCC3	transmembrane and coiled-coil domain family 3
Details	70	79	hsa-miR-331-3p	ELN	elastin
Details	71	79	hsa-miR-331-3p	SNPH	syntaphilin
Details	72	78	hsa-miR-331-3p	TBC1D16	TBC1 domain family member 16
Details	73	78	hsa-miR-331-3p	UBE2G2	ubiquitin conjugating enzyme E2 G2
Details	74	78	hsa-miR-331-3p	MEIS2	Meis homeobox 2
Details	75	78	hsa-miR-331-3p	ATF7	activating transcription factor 7
Details	76	78	hsa-miR-331-3p	ABHD17A	abhydrolase domain containing 17A
Details	77	78	hsa-miR-331-3p	GNAZ	G protein subunit alpha z
Details	78	78	hsa-miR-331-3p	KDELR1	KDEL endoplasmic reticulum protein retention receptor 1
Details	79	77	hsa-miR-331-3p	B4GALT2	beta-1,4-galactosyltransferase 2
Details	80	77	hsa-miR-331-3p	INSL3	insulin like 3
Details	81	77	hsa-miR-331-3p	VANGL1	VANGL planar cell polarity protein 1
Details	82	77	hsa-miR-331-3p	PLXNA3	plexin A3
Details	83	77	hsa-miR-331-3p	MINK1	misshapen like kinase 1
Details	84	77	hsa-miR-331-3p	ARHGAP40	Rho GTPase activating protein 40
Details	85	77	hsa-miR-331-3p	SOGA1	suppressor of glucose, autophagy associated 1
Details	86	77	hsa-miR-331-3p	BSN	bassoon presynaptic cytomatrix protein
Details	87	77	hsa-miR-331-3p	USP2	ubiquitin specific peptidase 2
Details	88	77	hsa-miR-331-3p	GRHL1	grainyhead like transcription factor 1
Details	89	76	hsa-miR-331-3p	PABPN1	poly(A) binding protein nuclear 1
Details	90	76	hsa-miR-331-3p	IGF2BP1	insulin like growth factor 2 mRNA binding protein 1
Details	91	76	hsa-miR-331-3p	TBKBP1	TBK1 binding protein 1
Details	92	76	hsa-miR-331-3p	SLC13A3	solute carrier family 13 member 3
Details	93	76	hsa-miR-331-3p	HMGXB3	HMG-box containing 3
Details	94	76	hsa-miR-331-3p	RACGAP1	Rac GTPase activating protein 1
Details	95	76	hsa-miR-331-3p	HOXC4	homeobox C4
Details	96	76	hsa-miR-331-3p	KCNA7	potassium voltage-gated channel subfamily A member 7
Details	97	76	hsa-miR-331-3p	TBX2	T-box 2
Details	98	76	hsa-miR-331-3p	SAMD14	sterile alpha motif domain containing 14
Details	99	76	hsa-miR-331-3p	CAMK2A	calcium/calmodulin dependent protein kinase II alpha
Details	100	76	hsa-miR-331-3p	JADE2	jade family PHD finger 2
Details	101	76	hsa-miR-331-3p	BCL2L2-PABPN1	BCL2L2-PABPN1 readthrough
Details	102	76	hsa-miR-331-3p	RPP14	ribonuclease P/MRP subunit p14
Details	103	75	hsa-miR-331-3p	PHC3	polyhomeotic homolog 3
Details	104	75	hsa-miR-331-3p	TEX19	testis expressed 19
Details	105	75	hsa-miR-331-3p	HINFP	histone H4 transcription factor
Details	106	75	hsa-miR-331-3p	OSBPL6	oxysterol binding protein like 6
Details	107	75	hsa-miR-331-3p	DESI1	desumoylating isopeptidase 1
Details	108	75	hsa-miR-331-3p	GJB4	gap junction protein beta 4
Details	109	74	hsa-miR-331-3p	DNAJC14	DnaJ heat shock protein family (Hsp40) member C14
Details	110	74	hsa-miR-331-3p	TTLL3	tubulin tyrosine ligase like 3
Details	111	74	hsa-miR-331-3p	CHST11	carbohydrate sulfotransferase 11
Details	112	74	hsa-miR-331-3p	HR	HR, lysine demethylase and nuclear receptor corepressor
Details	113	74	hsa-miR-331-3p	POLDIP3	DNA polymerase delta interacting protein 3
Details	114	74	hsa-miR-331-3p	FGD5	FYVE, RhoGEF and PH domain containing 5
Details	115	74	hsa-miR-331-3p	FAM49B	family with sequence similarity 49 member B
Details	116	74	hsa-miR-331-3p	POM121	POM121 transmembrane nucleoporin
Details	117	74	hsa-miR-331-3p	MSI1	musashi RNA binding protein 1
Details	118	74	hsa-miR-331-3p	ZNF385C	zinc finger protein 385C
Details	119	73	hsa-miR-331-3p	MLLT10	MLLT10, histone lysine methyltransferase DOT1L cofactor
Details	120	73	hsa-miR-331-3p	NACC1	nucleus accumbens associated 1
Details	121	73	hsa-miR-331-3p	NCOR2	nuclear receptor corepressor 2
Details	122	73	hsa-miR-331-3p	ICOSLG	inducible T cell costimulator ligand
Details	123	73	hsa-miR-331-3p	ZBTB39	zinc finger and BTB domain containing 39
Details	124	73	hsa-miR-331-3p	POU2F2	POU class 2 homeobox 2
Details	125	73	hsa-miR-331-3p	TMPRSS3	transmembrane serine protease 3
Details	126	73	hsa-miR-331-3p	CDHR1	cadherin related family member 1
Details	127	72	hsa-miR-331-3p	POLR3H	RNA polymerase III subunit H
Details	128	72	hsa-miR-331-3p	GNA11	G protein subunit alpha 11
Details	129	72	hsa-miR-331-3p	LDLRAD2	low density lipoprotein receptor class A domain containing 2
Details	130	71	hsa-miR-331-3p	ZNF268	zinc finger protein 268
Details	131	71	hsa-miR-331-3p	RAB37	RAB37, member RAS oncogene family
Details	132	71	hsa-miR-331-3p	MEIS1	Meis homeobox 1
Details	133	71	hsa-miR-331-3p	KLF16	Kruppel like factor 16
Details	134	70	hsa-miR-331-3p	ESRP1	epithelial splicing regulatory protein 1
Details	135	70	hsa-miR-331-3p	XYLT2	xylosyltransferase 2
Details	136	70	hsa-miR-331-3p	SLC9A1	solute carrier family 9 member A1
Details	137	70	hsa-miR-331-3p	FBXW8	F-box and WD repeat domain containing 8
Details	138	70	hsa-miR-331-3p	FAM160B2	family with sequence similarity 160 member B2
Details	139	70	hsa-miR-331-3p	CCDC43	coiled-coil domain containing 43
Details	140	70	hsa-miR-331-3p	NLN	neurolysin
Details	141	70	hsa-miR-331-3p	TSPOAP1	TSPO associated protein 1
Details	142	70	hsa-miR-331-3p	PADI3	peptidyl arginine deiminase 3
Details	143	70	hsa-miR-331-3p	EPC2	enhancer of polycomb homolog 2
Details	144	69	hsa-miR-331-3p	BCAP29	B cell receptor associated protein 29
Details	145	69	hsa-miR-331-3p	KSR2	kinase suppressor of ras 2
Details	146	69	hsa-miR-331-3p	TXLNA	taxilin alpha
Details	147	69	hsa-miR-331-3p	ANO6	anoctamin 6
Details	148	69	hsa-miR-331-3p	PIM1	Pim-1 proto-oncogene, serine/threonine kinase
Details	149	69	hsa-miR-331-3p	TPCN1	two pore segment channel 1
Details	150	69	hsa-miR-331-3p	CSNK2A1	casein kinase 2 alpha 1
Details	151	69	hsa-miR-331-3p	RIC8B	RIC8 guanine nucleotide exchange factor B
Details	152	69	hsa-miR-331-3p	AHSA2P	activator of HSP90 ATPase homolog 2, pseudogene
Details	153	69	hsa-miR-331-3p	MAP2K7	mitogen-activated protein kinase kinase 7
Details	154	68	hsa-miR-331-3p	UAP1L1	UDP-N-acetylglucosamine pyrophosphorylase 1 like 1
Details	155	68	hsa-miR-331-3p	CBX7	chromobox 7
Details	156	68	hsa-miR-331-3p	GNB5	G protein subunit beta 5
Details	157	68	hsa-miR-331-3p	NECTIN1	nectin cell adhesion molecule 1
Details	158	68	hsa-miR-331-3p	OTUB2	OTU deubiquitinase, ubiquitin aldehyde binding 2
Details	159	68	hsa-miR-331-3p	ZNF721	zinc finger protein 721
Details	160	68	hsa-miR-331-3p	ADGRL1	adhesion G protein-coupled receptor L1
Details	161	68	hsa-miR-331-3p	TRABD2B	TraB domain containing 2B
Details	162	68	hsa-miR-331-3p	ZNF500	zinc finger protein 500
Details	163	67	hsa-miR-331-3p	ARRB1	arrestin beta 1
Details	164	67	hsa-miR-331-3p	P2RY8	P2Y receptor family member 8
Details	165	67	hsa-miR-331-3p	ZNF513	zinc finger protein 513
Details	166	67	hsa-miR-331-3p	TBC1D10B	TBC1 domain family member 10B
Details	167	67	hsa-miR-331-3p	HBS1L	HBS1 like translational GTPase
Details	168	67	hsa-miR-331-3p	LRCH1	leucine rich repeats and calponin homology domain containing 1
Details	169	66	hsa-miR-331-3p	KHNYN	KH and NYN domain containing
Details	170	66	hsa-miR-331-3p	TMEFF2	transmembrane protein with EGF like and two follistatin like domains 2
Details	171	66	hsa-miR-331-3p	C8orf82	chromosome 8 open reading frame 82
Details	172	66	hsa-miR-331-3p	INO80	INO80 complex subunit
Details	173	66	hsa-miR-331-3p	RAD54L2	RAD54 like 2
Details	174	66	hsa-miR-331-3p	WDR55	WD repeat domain 55
Details	175	66	hsa-miR-331-3p	THRAP3	thyroid hormone receptor associated protein 3
Details	176	66	hsa-miR-331-3p	AAK1	AP2 associated kinase 1
Details	177	66	hsa-miR-331-3p	TMEM132D	transmembrane protein 132D
Details	178	65	hsa-miR-331-3p	EFHC1	EF-hand domain containing 1
Details	179	65	hsa-miR-331-3p	AS3MT	arsenite methyltransferase
Details	180	65	hsa-miR-331-3p	RNF144B	ring finger protein 144B
Details	181	65	hsa-miR-331-3p	ARID3A	AT-rich interaction domain 3A
Details	182	65	hsa-miR-331-3p	FXR2	FMR1 autosomal homolog 2
Details	183	65	hsa-miR-331-3p	DCAF11	DDB1 and CUL4 associated factor 11
Details	184	65	hsa-miR-331-3p	DRD1	dopamine receptor D1
Details	185	65	hsa-miR-331-3p	OSR2	odd-skipped related transciption factor 2
Details	186	65	hsa-miR-331-3p	ATP6V1FNB	ATP6V1F neighbor
Details	187	65	hsa-miR-331-3p	PRRT4	proline rich transmembrane protein 4
Details	188	65	hsa-miR-331-3p	ZNF436	zinc finger protein 436
Details	189	65	hsa-miR-331-3p	RIMS3	regulating synaptic membrane exocytosis 3
Details	190	65	hsa-miR-331-3p	LEP	leptin
Details	191	65	hsa-miR-331-3p	RNF44	ring finger protein 44
Details	192	64	hsa-miR-331-3p	EPOP	elongin BC and polycomb repressive complex 2 associated protein
Details	193	64	hsa-miR-331-3p	MS4A15	membrane spanning 4-domains A15
Details	194	64	hsa-miR-331-3p	FADS6	fatty acid desaturase 6
Details	195	64	hsa-miR-331-3p	IFI27	interferon alpha inducible protein 27
Details	196	64	hsa-miR-331-3p	MNT	MAX network transcriptional repressor
Details	197	64	hsa-miR-331-3p	GPR55	G protein-coupled receptor 55
Details	198	64	hsa-miR-331-3p	LMF2	lipase maturation factor 2
Details	199	64	hsa-miR-331-3p	HHLA1	HERV-H LTR-associating 1
Details	200	64	hsa-miR-331-3p	MRPL43	mitochondrial ribosomal protein L43
Details	201	63	hsa-miR-331-3p	PNKD	PNKD, MBL domain containing
Details	202	63	hsa-miR-331-3p	KRT83	keratin 83
Details	203	63	hsa-miR-331-3p	GAD1	glutamate decarboxylase 1
Details	204	63	hsa-miR-331-3p	MLLT6	MLLT6, PHD finger containing
Details	205	63	hsa-miR-331-3p	VHL	von Hippel-Lindau tumor suppressor
Details	206	63	hsa-miR-331-3p	PPARA	peroxisome proliferator activated receptor alpha
Details	207	63	hsa-miR-331-3p	KCNE4	potassium voltage-gated channel subfamily E regulatory subunit 4
Details	208	63	hsa-miR-331-3p	FLT3LG	fms related tyrosine kinase 3 ligand
Details	209	63	hsa-miR-331-3p	BAIAP2L2	BAI1 associated protein 2 like 2
Details	210	63	hsa-miR-331-3p	ARFRP1	ADP ribosylation factor related protein 1
Details	211	63	hsa-miR-331-3p	TMEM178B	transmembrane protein 178B
Details	212	63	hsa-miR-331-3p	ID1	inhibitor of DNA binding 1, HLH protein
Details	213	63	hsa-miR-331-3p	CRIM1	cysteine rich transmembrane BMP regulator 1
Details	214	63	hsa-miR-331-3p	PDE1C	phosphodiesterase 1C
Details	215	63	hsa-miR-331-3p	PDCD11	programmed cell death 11
Details	216	63	hsa-miR-331-3p	ADCY1	adenylate cyclase 1
Details	217	62	hsa-miR-331-3p	SLC7A1	solute carrier family 7 member 1
Details	218	62	hsa-miR-331-3p	ARPC4-TTLL3	ARPC4-TTLL3 readthrough
Details	219	62	hsa-miR-331-3p	TNF	tumor necrosis factor
Details	220	62	hsa-miR-331-3p	MAFG	MAF bZIP transcription factor G
Details	221	62	hsa-miR-331-3p	ADAM19	ADAM metallopeptidase domain 19
Details	222	62	hsa-miR-331-3p	PNMA8B	PNMA family member 8B
Details	223	62	hsa-miR-331-3p	NUAK1	NUAK family kinase 1
Details	224	62	hsa-miR-331-3p	THAP11	THAP domain containing 11
Details	225	62	hsa-miR-331-3p	COG6	component of oligomeric golgi complex 6
Details	226	61	hsa-miR-331-3p	FNDC10	fibronectin type III domain containing 10
Details	227	61	hsa-miR-331-3p	VAV2	vav guanine nucleotide exchange factor 2
Details	228	61	hsa-miR-331-3p	TRIM9	tripartite motif containing 9
Details	229	61	hsa-miR-331-3p	SHISA7	shisa family member 7
Details	230	61	hsa-miR-331-3p	CALHM2	calcium homeostasis modulator family member 2
Details	231	61	hsa-miR-331-3p	TRERF1	transcriptional regulating factor 1
Details	232	61	hsa-miR-331-3p	IQCH	IQ motif containing H
Details	233	61	hsa-miR-331-3p	SNX17	sorting nexin 17
Details	234	61	hsa-miR-331-3p	MSL1	MSL complex subunit 1
Details	235	60	hsa-miR-331-3p	MAP3K9	mitogen-activated protein kinase kinase kinase 9
Details	236	60	hsa-miR-331-3p	CLEC19A	C-type lectin domain containing 19A
Details	237	60	hsa-miR-331-3p	ANKRD6	ankyrin repeat domain 6
Details	238	60	hsa-miR-331-3p	CYLD	CYLD lysine 63 deubiquitinase
Details	239	60	hsa-miR-331-3p	MYO1E	myosin IE
Details	240	60	hsa-miR-331-3p	RBFA	ribosome binding factor A
Details	241	60	hsa-miR-331-3p	KRT32	keratin 32
Details	242	60	hsa-miR-331-3p	MBD6	methyl-CpG binding domain protein 6
Details	243	60	hsa-miR-331-3p	ATOH8	atonal bHLH transcription factor 8
Details	244	60	hsa-miR-331-3p	RAB1B	RAB1B, member RAS oncogene family
Details	245	60	hsa-miR-331-3p	SLC10A7	solute carrier family 10 member 7
Details	246	60	hsa-miR-331-3p	ZNF442	zinc finger protein 442
Details	247	60	hsa-miR-331-3p	NOTCH2	notch 2
Details	248	60	hsa-miR-331-3p	CACNG8	calcium voltage-gated channel auxiliary subunit gamma 8
Details	249	60	hsa-miR-331-3p	CNN2	calponin 2
Details	250	60	hsa-miR-331-3p	GDAP2	ganglioside induced differentiation associated protein 2
Details	251	60	hsa-miR-331-3p	MACC1	MET transcriptional regulator MACC1
Details	252	60	hsa-miR-331-3p	OTUD4	OTU deubiquitinase 4
Details	253	59	hsa-miR-331-3p	LSP1	lymphocyte specific protein 1
Details	254	59	hsa-miR-331-3p	USH1G	USH1 protein network component sans
Details	255	59	hsa-miR-331-3p	ATXN7L3	ataxin 7 like 3
Details	256	59	hsa-miR-331-3p	TMEM184A	transmembrane protein 184A
Details	257	59	hsa-miR-331-3p	PRDM7	PR/SET domain 7
Details	258	59	hsa-miR-331-3p	FNDC4	fibronectin type III domain containing 4
Details	259	59	hsa-miR-331-3p	TLN2	talin 2
Details	260	59	hsa-miR-331-3p	LRRC4B	leucine rich repeat containing 4B
Details	261	59	hsa-miR-331-3p	XYLT1	xylosyltransferase 1
Details	262	59	hsa-miR-331-3p	NACC2	NACC family member 2
Details	263	59	hsa-miR-331-3p	SLC5A1	solute carrier family 5 member 1
Details	264	59	hsa-miR-331-3p	L1CAM	L1 cell adhesion molecule
Details	265	59	hsa-miR-331-3p	MDGA1	MAM domain containing glycosylphosphatidylinositol anchor 1
Details	266	59	hsa-miR-331-3p	COL26A1	collagen type XXVI alpha 1 chain
Details	267	58	hsa-miR-331-3p	ADCY6	adenylate cyclase 6
Details	268	58	hsa-miR-331-3p	MYSM1	Myb like, SWIRM and MPN domains 1
Details	269	58	hsa-miR-331-3p	N4BP3	NEDD4 binding protein 3
Details	270	58	hsa-miR-331-3p	SLC25A6	solute carrier family 25 member 6
Details	271	58	hsa-miR-331-3p	PLCG1	phospholipase C gamma 1
Details	272	58	hsa-miR-331-3p	HDAC5	histone deacetylase 5
Details	273	58	hsa-miR-331-3p	PFKL	phosphofructokinase, liver type
Details	274	58	hsa-miR-331-3p	GIMAP8	GTPase, IMAP family member 8
Details	275	58	hsa-miR-331-3p	KIF1A	kinesin family member 1A
Details	276	58	hsa-miR-331-3p	CLMN	calmin
Details	277	58	hsa-miR-331-3p	GPR26	G protein-coupled receptor 26
Details	278	58	hsa-miR-331-3p	FBXL19	F-box and leucine rich repeat protein 19
Details	279	58	hsa-miR-331-3p	CCBE1	collagen and calcium binding EGF domains 1
Details	280	58	hsa-miR-331-3p	DAGLA	diacylglycerol lipase alpha
Details	281	58	hsa-miR-331-3p	SPNS2	sphingolipid transporter 2
Details	282	57	hsa-miR-331-3p	CD300LG	CD300 molecule like family member g
Details	283	57	hsa-miR-331-3p	PRKCA	protein kinase C alpha
Details	284	57	hsa-miR-331-3p	H6PD	hexose-6-phosphate dehydrogenase/glucose 1-dehydrogenase
Details	285	57	hsa-miR-331-3p	U2SURP	U2 snRNP associated SURP domain containing
Details	286	57	hsa-miR-331-3p	TRMT9B	tRNA methyltransferase 9B (putative)
Details	287	57	hsa-miR-331-3p	AP1M1	adaptor related protein complex 1 subunit mu 1
Details	288	57	hsa-miR-331-3p	NEUROD2	neuronal differentiation 2
Details	289	57	hsa-miR-331-3p	CNR1	cannabinoid receptor 1
Details	290	57	hsa-miR-331-3p	URB1	URB1 ribosome biogenesis homolog
Details	291	57	hsa-miR-331-3p	SRSF10	serine and arginine rich splicing factor 10
Details	292	57	hsa-miR-331-3p	PROX1	prospero homeobox 1
Details	293	57	hsa-miR-331-3p	LZTS2	leucine zipper tumor suppressor 2
Details	294	57	hsa-miR-331-3p	ZC3H12B	zinc finger CCCH-type containing 12B
Details	295	57	hsa-miR-331-3p	SLC6A8	solute carrier family 6 member 8
Details	296	57	hsa-miR-331-3p	MCTS1	MCTS1, re-initiation and release factor
Details	297	57	hsa-miR-331-3p	CDS1	CDP-diacylglycerol synthase 1
Details	298	57	hsa-miR-331-3p	ZNF589	zinc finger protein 589
Details	299	57	hsa-miR-331-3p	SLX4IP	SLX4 interacting protein
Details	300	57	hsa-miR-331-3p	BTBD9	BTB domain containing 9
Details	301	57	hsa-miR-331-3p	RPS6KB1	ribosomal protein S6 kinase B1
Details	302	56	hsa-miR-331-3p	SPSB1	splA/ryanodine receptor domain and SOCS box containing 1
Details	303	56	hsa-miR-331-3p	LZTS1	leucine zipper tumor suppressor 1
Details	304	56	hsa-miR-331-3p	SMARCD1	SWI/SNF related, matrix associated, actin dependent regulator of chromatin, subfamily d, member 1
Details	305	56	hsa-miR-331-3p	FUT4	fucosyltransferase 4
Details	306	56	hsa-miR-331-3p	HRH1	histamine receptor H1
Details	307	56	hsa-miR-331-3p	ANKRD13B	ankyrin repeat domain 13B
Details	308	56	hsa-miR-331-3p	P4HA3	prolyl 4-hydroxylase subunit alpha 3
Details	309	56	hsa-miR-331-3p	CAT	catalase
Details	310	56	hsa-miR-331-3p	PCSK4	proprotein convertase subtilisin/kexin type 4
Details	311	56	hsa-miR-331-3p	TBC1D22A	TBC1 domain family member 22A
Details	312	56	hsa-miR-331-3p	PPP1R16B	protein phosphatase 1 regulatory subunit 16B
Details	313	56	hsa-miR-331-3p	ZNF605	zinc finger protein 605
Details	314	56	hsa-miR-331-3p	CELSR2	cadherin EGF LAG seven-pass G-type receptor 2
Details	315	56	hsa-miR-331-3p	KMT5A	lysine methyltransferase 5A
Details	316	56	hsa-miR-331-3p	PCDH12	protocadherin 12
Details	317	56	hsa-miR-331-3p	KCNJ5	potassium voltage-gated channel subfamily J member 5
Details	318	56	hsa-miR-331-3p	SEC61A1	Sec61 translocon alpha 1 subunit
Details	319	55	hsa-miR-331-3p	DCT	dopachrome tautomerase
Details	320	55	hsa-miR-331-3p	TBC1D24	TBC1 domain family member 24
Details	321	55	hsa-miR-331-3p	GTF2I	general transcription factor IIi
Details	322	55	hsa-miR-331-3p	CDC42BPG	CDC42 binding protein kinase gamma
Details	323	55	hsa-miR-331-3p	RHOF	ras homolog family member F, filopodia associated
Details	324	55	hsa-miR-331-3p	NEUROD1	neuronal differentiation 1
Details	325	55	hsa-miR-331-3p	AQP9	aquaporin 9
Details	326	55	hsa-miR-331-3p	HEPN1	hepatocellular carcinoma, down-regulated 1
Details	327	55	hsa-miR-331-3p	SBF1	SET binding factor 1
Details	328	55	hsa-miR-331-3p	SREBF2	sterol regulatory element binding transcription factor 2
Details	329	55	hsa-miR-331-3p	ANKS1A	ankyrin repeat and sterile alpha motif domain containing 1A
Details	330	55	hsa-miR-331-3p	PRR23A	proline rich 23A
Details	331	55	hsa-miR-331-3p	PHC2	polyhomeotic homolog 2
Details	332	55	hsa-miR-331-3p	GALNT13	polypeptide N-acetylgalactosaminyltransferase 13
Details	333	54	hsa-miR-331-3p	TLE2	TLE family member 2, transcriptional corepressor
Details	334	54	hsa-miR-331-3p	CRTC1	CREB regulated transcription coactivator 1
Details	335	54	hsa-miR-331-3p	GUCY1A1	guanylate cyclase 1 soluble subunit alpha 1
Details	336	54	hsa-miR-331-3p	DOLPP1	dolichyldiphosphatase 1
Details	337	54	hsa-miR-331-3p	NKIRAS2	NFKB inhibitor interacting Ras like 2
Details	338	54	hsa-miR-331-3p	GAS7	growth arrest specific 7
Details	339	54	hsa-miR-331-3p	THBS1	thrombospondin 1
Details	340	54	hsa-miR-331-3p	PTPRQ	protein tyrosine phosphatase, receptor type Q
Details	341	54	hsa-miR-331-3p	STAMBP	STAM binding protein
Details	342	54	hsa-miR-331-3p	SNTB2	syntrophin beta 2
Details	343	54	hsa-miR-331-3p	CABP7	calcium binding protein 7
Details	344	54	hsa-miR-331-3p	CCDC157	coiled-coil domain containing 157
Details	345	54	hsa-miR-331-3p	NSMF	NMDA receptor synaptonuclear signaling and neuronal migration factor
Details	346	53	hsa-miR-331-3p	TFCP2L1	transcription factor CP2 like 1
Details	347	53	hsa-miR-331-3p	UCP3	uncoupling protein 3
Details	348	53	hsa-miR-331-3p	ZSCAN22	zinc finger and SCAN domain containing 22
Details	349	53	hsa-miR-331-3p	SYBU	syntabulin
Details	350	53	hsa-miR-331-3p	TRIM66	tripartite motif containing 66
Details	351	53	hsa-miR-331-3p	ITGA9	integrin subunit alpha 9
Details	352	53	hsa-miR-331-3p	NUP210L	nucleoporin 210 like
Details	353	53	hsa-miR-331-3p	COQ10A	coenzyme Q10A
Details	354	53	hsa-miR-331-3p	FGF11	fibroblast growth factor 11
Details	355	53	hsa-miR-331-3p	CHRNA4	cholinergic receptor nicotinic alpha 4 subunit
Details	356	53	hsa-miR-331-3p	GZMM	granzyme M
Details	357	53	hsa-miR-331-3p	TMEM167A	transmembrane protein 167A
Details	358	53	hsa-miR-331-3p	SMAGP	small cell adhesion glycoprotein
Details	359	53	hsa-miR-331-3p	CSPG4	chondroitin sulfate proteoglycan 4
Details	360	53	hsa-miR-331-3p	RBMS2	RNA binding motif single stranded interacting protein 2
Details	361	52	hsa-miR-331-3p	ENTPD4	ectonucleoside triphosphate diphosphohydrolase 4
Details	362	52	hsa-miR-331-3p	RARG	retinoic acid receptor gamma
Details	363	52	hsa-miR-331-3p	LAMC3	laminin subunit gamma 3
Details	364	52	hsa-miR-331-3p	C22orf46	chromosome 22 open reading frame 46
Details	365	52	hsa-miR-331-3p	NOX5	NADPH oxidase 5
Details	366	52	hsa-miR-331-3p	PHETA2	PH domain containing endocytic trafficking adaptor 2
Details	367	52	hsa-miR-331-3p	MMP19	matrix metallopeptidase 19
Details	368	52	hsa-miR-331-3p	ABCC4	ATP binding cassette subfamily C member 4
Details	369	52	hsa-miR-331-3p	TBX18	T-box 18
Details	370	52	hsa-miR-331-3p	FAM53B	family with sequence similarity 53 member B
Details	371	52	hsa-miR-331-3p	C20orf85	chromosome 20 open reading frame 85
Details	372	52	hsa-miR-331-3p	MYRIP	myosin VIIA and Rab interacting protein
Details	373	52	hsa-miR-331-3p	CCDC85C	coiled-coil domain containing 85C
Details	374	52	hsa-miR-331-3p	RHOBTB2	Rho related BTB domain containing 2
Details	375	52	hsa-miR-331-3p	CELF6	CUGBP Elav-like family member 6
Details	376	52	hsa-miR-331-3p	DDR1	discoidin domain receptor tyrosine kinase 1
Details	377	52	hsa-miR-331-3p	DYNC1LI2	dynein cytoplasmic 1 light intermediate chain 2
Details	378	52	hsa-miR-331-3p	PTGIR	prostaglandin I2 receptor
Details	379	52	hsa-miR-331-3p	NEURL1B	neuralized E3 ubiquitin protein ligase 1B
Details	380	52	hsa-miR-331-3p	ELOVL7	ELOVL fatty acid elongase 7
Details	381	51	hsa-miR-331-3p	EIF4A1	eukaryotic translation initiation factor 4A1
Details	382	51	hsa-miR-331-3p	KCNC1	potassium voltage-gated channel subfamily C member 1
Details	383	51	hsa-miR-331-3p	WFDC3	WAP four-disulfide core domain 3
Details	384	51	hsa-miR-331-3p	CUX1	cut like homeobox 1
Details	385	51	hsa-miR-331-3p	IL17REL	interleukin 17 receptor E like
Details	386	51	hsa-miR-331-3p	ORMDL3	ORMDL sphingolipid biosynthesis regulator 3
Details	387	51	hsa-miR-331-3p	TRAF3	TNF receptor associated factor 3
Details	388	51	hsa-miR-331-3p	TREM1	triggering receptor expressed on myeloid cells 1
Details	389	51	hsa-miR-331-3p	CXCL9	C-X-C motif chemokine ligand 9
Details	390	51	hsa-miR-331-3p	PPARGC1B	PPARG coactivator 1 beta
Details	391	51	hsa-miR-331-3p	FAM78B	family with sequence similarity 78 member B
Details	392	51	hsa-miR-331-3p	GPR20	G protein-coupled receptor 20
Details	393	51	hsa-miR-331-3p	SZRD1	SUZ RNA binding domain containing 1
Details	394	51	hsa-miR-331-3p	CA5B	carbonic anhydrase 5B
Details	395	51	hsa-miR-331-3p	RANGAP1	Ran GTPase activating protein 1
Details	396	51	hsa-miR-331-3p	PDE6D	phosphodiesterase 6D
Details	397	51	hsa-miR-331-3p	PRKAR1B	protein kinase cAMP-dependent type I regulatory subunit beta
Details	398	50	hsa-miR-331-3p	C14orf132	chromosome 14 open reading frame 132
Details	399	50	hsa-miR-331-3p	CORO2B	coronin 2B
Details	400	50	hsa-miR-331-3p	DLG2	discs large MAGUK scaffold protein 2
Details	401	50	hsa-miR-331-3p	SSR3	signal sequence receptor subunit 3
Details	402	50	hsa-miR-331-3p	EFNA4	ephrin A4
Details	403	50	hsa-miR-331-3p	SLC23A2	solute carrier family 23 member 2
Details	404	50	hsa-miR-331-3p	SLC35E4	solute carrier family 35 member E4
Details	405	50	hsa-miR-331-3p	GOLGA2	golgin A2
Details	406	50	hsa-miR-331-3p	GTF3C4	general transcription factor IIIC subunit 4
Details	407	50	hsa-miR-331-3p	RAF1	Raf-1 proto-oncogene, serine/threonine kinase
Details	408	50	hsa-miR-331-3p	PGLYRP4	peptidoglycan recognition protein 4
Details	409	50	hsa-miR-331-3p	SV2A	synaptic vesicle glycoprotein 2A
Details	410	50	hsa-miR-331-3p	FAM126A	family with sequence similarity 126 member A
Details	411	50	hsa-miR-331-3p	SSH2	slingshot protein phosphatase 2

## Sheet: miR-19b Target
miR-19b Target genes List
Target Detail	Target Rank	Target Score	miRNA Name	Gene Symbol	Gene Description
Details	1	100	hsa-miR-19b-3p	ESR1	estrogen receptor 1
Details	2	100	hsa-miR-19b-3p	ATXN1	ataxin 1
Details	3	100	hsa-miR-19b-3p	ZMYND11	zinc finger MYND-type containing 11
Details	4	100	hsa-miR-19b-3p	ATG14	autophagy related 14
Details	5	100	hsa-miR-19b-3p	SLC24A3	solute carrier family 24 member 3
Details	6	100	hsa-miR-19b-3p	SHANK1	SH3 and multiple ankyrin repeat domains 1
Details	7	100	hsa-miR-19b-3p	LRP2	LDL receptor related protein 2
Details	8	100	hsa-miR-19b-3p	HCFC2	host cell factor C2
Details	9	100	hsa-miR-19b-3p	SECISBP2L	SECIS binding protein 2 like
Details	10	99	hsa-miR-19b-3p	ACBD5	acyl-CoA binding domain containing 5
Details	11	99	hsa-miR-19b-3p	GRSF1	G-rich RNA sequence binding factor 1
Details	12	99	hsa-miR-19b-3p	DLG5	discs large MAGUK scaffold protein 5
Details	13	99	hsa-miR-19b-3p	AFF1	AF4/FMR2 family member 1
Details	14	99	hsa-miR-19b-3p	KBTBD8	kelch repeat and BTB domain containing 8
Details	15	99	hsa-miR-19b-3p	BEND4	BEN domain containing 4
Details	16	99	hsa-miR-19b-3p	TSC1	TSC complex subunit 1
Details	17	99	hsa-miR-19b-3p	KCNJ2	potassium voltage-gated channel subfamily J member 2
Details	18	99	hsa-miR-19b-3p	RPS6KA5	ribosomal protein S6 kinase A5
Details	19	99	hsa-miR-19b-3p	CHIC1	cysteine rich hydrophobic domain 1
Details	20	99	hsa-miR-19b-3p	CLOCK	clock circadian regulator
Details	21	99	hsa-miR-19b-3p	MDM4	MDM4, p53 regulator
Details	22	99	hsa-miR-19b-3p	KCNA4	potassium voltage-gated channel subfamily A member 4
Details	23	99	hsa-miR-19b-3p	ADRB1	adrenoceptor beta 1
Details	24	99	hsa-miR-19b-3p	TRIM33	tripartite motif containing 33
Details	25	99	hsa-miR-19b-3p	RNF11	ring finger protein 11
Details	26	99	hsa-miR-19b-3p	DDX3X	DEAD-box helicase 3 X-linked
Details	27	99	hsa-miR-19b-3p	LRIG3	leucine rich repeats and immunoglobulin like domains 3
Details	28	99	hsa-miR-19b-3p	RAB8B	RAB8B, member RAS oncogene family
Details	29	99	hsa-miR-19b-3p	CEP350	centrosomal protein 350
Details	30	99	hsa-miR-19b-3p	TNRC6B	trinucleotide repeat containing 6B
Details	31	99	hsa-miR-19b-3p	SOX6	SRY-box 6
Details	32	99	hsa-miR-19b-3p	PATL1	PAT1 homolog 1, processing body mRNA decay factor
Details	33	99	hsa-miR-19b-3p	RORA	RAR related orphan receptor A
Details	34	98	hsa-miR-19b-3p	CACUL1	CDK2 associated cullin domain 1
Details	35	98	hsa-miR-19b-3p	LONRF1	LON peptidase N-terminal domain and ring finger 1
Details	36	98	hsa-miR-19b-3p	S1PR1	sphingosine-1-phosphate receptor 1
Details	37	98	hsa-miR-19b-3p	BMPR2	bone morphogenetic protein receptor type 2
Details	38	98	hsa-miR-19b-3p	KIF13A	kinesin family member 13A
Details	39	98	hsa-miR-19b-3p	ATXN7L1	ataxin 7 like 1
Details	40	98	hsa-miR-19b-3p	SKIL	SKI like proto-oncogene
Details	41	98	hsa-miR-19b-3p	MRTFB	myocardin related transcription factor B
Details	42	98	hsa-miR-19b-3p	USP33	ubiquitin specific peptidase 33
Details	43	98	hsa-miR-19b-3p	RICTOR	RPTOR independent companion of MTOR complex 2
Details	44	98	hsa-miR-19b-3p	PIK3CA	phosphatidylinositol-4,5-bisphosphate 3-kinase catalytic subunit alpha
Details	45	98	hsa-miR-19b-3p	ZBTB18	zinc finger and BTB domain containing 18
Details	46	98	hsa-miR-19b-3p	HBP1	HMG-box transcription factor 1
Details	47	98	hsa-miR-19b-3p	PPP1R12A	protein phosphatase 1 regulatory subunit 12A
Details	48	98	hsa-miR-19b-3p	GTF2A1	general transcription factor IIA subunit 1
Details	49	98	hsa-miR-19b-3p	SKIDA1	SKI/DACH domain containing 1
Details	50	98	hsa-miR-19b-3p	PMEPA1	prostate transmembrane protein, androgen induced 1
Details	51	98	hsa-miR-19b-3p	ARAP2	ArfGAP with RhoGAP domain, ankyrin repeat and PH domain 2
Details	52	98	hsa-miR-19b-3p	PLXNA4	plexin A4
Details	53	98	hsa-miR-19b-3p	IMPDH1	inosine monophosphate dehydrogenase 1
Details	54	98	hsa-miR-19b-3p	DSEL	dermatan sulfate epimerase like
Details	55	98	hsa-miR-19b-3p	CHST1	carbohydrate sulfotransferase 1
Details	56	98	hsa-miR-19b-3p	CDS1	CDP-diacylglycerol synthase 1
Details	57	98	hsa-miR-19b-3p	ACSL4	acyl-CoA synthetase long chain family member 4
Details	58	98	hsa-miR-19b-3p	SGK1	serum/glucocorticoid regulated kinase 1
Details	59	98	hsa-miR-19b-3p	STOX2	storkhead box 2
Details	60	97	hsa-miR-19b-3p	CACNA1C	calcium voltage-gated channel subunit alpha1 C
Details	61	97	hsa-miR-19b-3p	CSMD1	CUB and Sushi multiple domains 1
Details	62	97	hsa-miR-19b-3p	CREBRF	CREB3 regulatory factor
Details	63	97	hsa-miR-19b-3p	CNTFR	ciliary neurotrophic factor receptor
Details	64	97	hsa-miR-19b-3p	ABCA1	ATP binding cassette subfamily A member 1
Details	65	97	hsa-miR-19b-3p	MBNL2	muscleblind like splicing regulator 2
Details	66	97	hsa-miR-19b-3p	FAM43A	family with sequence similarity 43 member A
Details	67	97	hsa-miR-19b-3p	TSHZ3	teashirt zinc finger homeobox 3
Details	68	97	hsa-miR-19b-3p	KPNA6	karyopherin subunit alpha 6
Details	69	97	hsa-miR-19b-3p	ZNF217	zinc finger protein 217
Details	70	97	hsa-miR-19b-3p	PTPRD	protein tyrosine phosphatase, receptor type D
Details	71	97	hsa-miR-19b-3p	SPATA2	spermatogenesis associated 2
Details	72	97	hsa-miR-19b-3p	AMMECR1L	AMMECR1 like
Details	73	97	hsa-miR-19b-3p	C2orf42	chromosome 2 open reading frame 42
Details	74	97	hsa-miR-19b-3p	ITGB8	integrin subunit beta 8
Details	75	97	hsa-miR-19b-3p	BNIP2	BCL2 interacting protein 2
Details	76	97	hsa-miR-19b-3p	SYT1	synaptotagmin 1
Details	77	97	hsa-miR-19b-3p	BMP3	bone morphogenetic protein 3
Details	78	97	hsa-miR-19b-3p	CCNL1	cyclin L1
Details	79	97	hsa-miR-19b-3p	ELMOD2	ELMO domain containing 2
Details	80	97	hsa-miR-19b-3p	DTNA	dystrobrevin alpha
Details	81	97	hsa-miR-19b-3p	SEMA4C	semaphorin 4C
Details	82	97	hsa-miR-19b-3p	KLHL42	kelch like family member 42
Details	83	97	hsa-miR-19b-3p	CAMSAP1	calmodulin regulated spectrin associated protein 1
Details	84	97	hsa-miR-19b-3p	TAOK1	TAO kinase 1
Details	85	97	hsa-miR-19b-3p	CCNT2	cyclin T2
Details	86	97	hsa-miR-19b-3p	DNAJA2	DnaJ heat shock protein family (Hsp40) member A2
Details	87	97	hsa-miR-19b-3p	ZDHHC7	zinc finger DHHC-type containing 7
Details	88	97	hsa-miR-19b-3p	SLC35F1	solute carrier family 35 member F1
Details	89	97	hsa-miR-19b-3p	C11orf96	chromosome 11 open reading frame 96
Details	90	97	hsa-miR-19b-3p	E2F8	E2F transcription factor 8
Details	91	97	hsa-miR-19b-3p	PPP2R5E	protein phosphatase 2 regulatory subunit B'epsilon
Details	92	97	hsa-miR-19b-3p	CLIP4	CAP-Gly domain containing linker protein family member 4
Details	93	96	hsa-miR-19b-3p	TFCP2L1	transcription factor CP2 like 1
Details	94	96	hsa-miR-19b-3p	SPTSSB	serine palmitoyltransferase small subunit B
Details	95	96	hsa-miR-19b-3p	MED12L	mediator complex subunit 12 like
Details	96	96	hsa-miR-19b-3p	RNF145	ring finger protein 145
Details	97	96	hsa-miR-19b-3p	PRICKLE2	prickle planar cell polarity protein 2
Details	98	96	hsa-miR-19b-3p	KHDC4	KH domain containing 4, pre-mRNA splicing factor
Details	99	96	hsa-miR-19b-3p	ROR1	receptor tyrosine kinase like orphan receptor 1
Details	100	96	hsa-miR-19b-3p	SPOCK1	SPARC (osteonectin), cwcv and kazal like domains proteoglycan 1
Details	101	96	hsa-miR-19b-3p	EPS15	epidermal growth factor receptor pathway substrate 15
Details	102	96	hsa-miR-19b-3p	GSC	goosecoid homeobox
Details	103	96	hsa-miR-19b-3p	MAP3K12	mitogen-activated protein kinase kinase kinase 12
Details	104	96	hsa-miR-19b-3p	ATF2	activating transcription factor 2
Details	105	96	hsa-miR-19b-3p	SIPA1L1	signal induced proliferation associated 1 like 1
Details	106	96	hsa-miR-19b-3p	PHTF2	putative homeodomain transcription factor 2
Details	107	96	hsa-miR-19b-3p	SLC6A8	solute carrier family 6 member 8
Details	108	96	hsa-miR-19b-3p	ZBTB14	zinc finger and BTB domain containing 14
Details	109	96	hsa-miR-19b-3p	HOMER1	homer scaffold protein 1
Details	110	96	hsa-miR-19b-3p	ACOX3	acyl-CoA oxidase 3, pristanoyl
Details	111	96	hsa-miR-19b-3p	ZBTB4	zinc finger and BTB domain containing 4
Details	112	96	hsa-miR-19b-3p	MECP2	methyl-CpG binding protein 2
Details	113	96	hsa-miR-19b-3p	NAV3	neuron navigator 3
Details	114	96	hsa-miR-19b-3p	RAP2C	RAP2C, member of RAS oncogene family
Details	115	96	hsa-miR-19b-3p	RGL1	ral guanine nucleotide dissociation stimulator like 1
Details	116	96	hsa-miR-19b-3p	SATB1	SATB homeobox 1
Details	117	96	hsa-miR-19b-3p	KLHL11	kelch like family member 11
Details	118	96	hsa-miR-19b-3p	MPPED2	metallophosphoesterase domain containing 2
Details	119	96	hsa-miR-19b-3p	WDR44	WD repeat domain 44
Details	120	96	hsa-miR-19b-3p	SULF1	sulfatase 1
Details	121	96	hsa-miR-19b-3p	AKAP1	A-kinase anchoring protein 1
Details	122	96	hsa-miR-19b-3p	ANKIB1	ankyrin repeat and IBR domain containing 1
Details	123	96	hsa-miR-19b-3p	MATN3	matrilin 3
Details	124	96	hsa-miR-19b-3p	UBE2D2	ubiquitin conjugating enzyme E2 D2
Details	125	95	hsa-miR-19b-3p	ABR	ABR, RhoGEF and GTPase activating protein
Details	126	95	hsa-miR-19b-3p	CCM2	CCM2 scaffold protein
Details	127	95	hsa-miR-19b-3p	DDX6	DEAD-box helicase 6
Details	128	95	hsa-miR-19b-3p	ATP6V1B2	ATPase H+ transporting V1 subunit B2
Details	129	95	hsa-miR-19b-3p	FAM155A	family with sequence similarity 155 member A
Details	130	95	hsa-miR-19b-3p	WNK1	WNK lysine deficient protein kinase 1
Details	131	95	hsa-miR-19b-3p	RAPGEF2	Rap guanine nucleotide exchange factor 2
Details	132	95	hsa-miR-19b-3p	PSAP	prosaposin
Details	133	95	hsa-miR-19b-3p	PPTC7	PTC7 protein phosphatase homolog
Details	134	95	hsa-miR-19b-3p	EDARADD	EDAR associated death domain
Details	135	95	hsa-miR-19b-3p	CLIP1	CAP-Gly domain containing linker protein 1
Details	136	95	hsa-miR-19b-3p	PIK3R3	phosphoinositide-3-kinase regulatory subunit 3
Details	137	95	hsa-miR-19b-3p	MFSD6	major facilitator superfamily domain containing 6
Details	138	95	hsa-miR-19b-3p	SIN3B	SIN3 transcription regulator family member B
Details	139	95	hsa-miR-19b-3p	ARHGAP12	Rho GTPase activating protein 12
Details	140	95	hsa-miR-19b-3p	PLAA	phospholipase A2 activating protein
Details	141	95	hsa-miR-19b-3p	FBXO48	F-box protein 48
Details	142	95	hsa-miR-19b-3p	PIK3CB	phosphatidylinositol-4,5-bisphosphate 3-kinase catalytic subunit beta
Details	143	95	hsa-miR-19b-3p	IGFBP3	insulin like growth factor binding protein 3
Details	144	95	hsa-miR-19b-3p	LDLR	low density lipoprotein receptor
Details	145	95	hsa-miR-19b-3p	ELOVL5	ELOVL fatty acid elongase 5
Details	146	95	hsa-miR-19b-3p	ANKRD42	ankyrin repeat domain 42
Details	147	95	hsa-miR-19b-3p	SHCBP1	SHC binding and spindle associated 1
Details	148	95	hsa-miR-19b-3p	ZNF680	zinc finger protein 680
Details	149	94	hsa-miR-19b-3p	BTAF1	B-TFIID TATA-box binding protein associated factor 1
Details	150	94	hsa-miR-19b-3p	SLC31A2	solute carrier family 31 member 2
Details	151	94	hsa-miR-19b-3p	ZNF518A	zinc finger protein 518A
Details	152	94	hsa-miR-19b-3p	DENND6A	DENN domain containing 6A
Details	153	94	hsa-miR-19b-3p	PDE5A	phosphodiesterase 5A
Details	154	94	hsa-miR-19b-3p	NCKAP5	NCK associated protein 5
Details	155	94	hsa-miR-19b-3p	MYCL	MYCL proto-oncogene, bHLH transcription factor
Details	156	94	hsa-miR-19b-3p	ROBO2	roundabout guidance receptor 2
Details	157	94	hsa-miR-19b-3p	RBBP8	RB binding protein 8, endonuclease
Details	158	94	hsa-miR-19b-3p	PRKACB	protein kinase cAMP-activated catalytic subunit beta
Details	159	94	hsa-miR-19b-3p	SAMD4A	sterile alpha motif domain containing 4A
Details	160	94	hsa-miR-19b-3p	PNRC1	proline rich nuclear receptor coactivator 1
Details	161	94	hsa-miR-19b-3p	SNTG1	syntrophin gamma 1
Details	162	94	hsa-miR-19b-3p	KLF10	Kruppel like factor 10
Details	163	94	hsa-miR-19b-3p	SIVA1	SIVA1 apoptosis inducing factor
Details	164	94	hsa-miR-19b-3p	GJA1	gap junction protein alpha 1
Details	165	94	hsa-miR-19b-3p	SDC1	syndecan 1
Details	166	94	hsa-miR-19b-3p	ATG16L1	autophagy related 16 like 1
Details	167	94	hsa-miR-19b-3p	FUT9	fucosyltransferase 9
Details	168	94	hsa-miR-19b-3p	WDR45B	WD repeat domain 45B
Details	169	94	hsa-miR-19b-3p	HPRT1	hypoxanthine phosphoribosyltransferase 1
Details	170	94	hsa-miR-19b-3p	MB21D2	Mab-21 domain containing 2
Details	171	94	hsa-miR-19b-3p	NRBP1	nuclear receptor binding protein 1
Details	172	94	hsa-miR-19b-3p	EMX2	empty spiracles homeobox 2
Details	173	94	hsa-miR-19b-3p	S100PBP	S100P binding protein
Details	174	94	hsa-miR-19b-3p	REEP3	receptor accessory protein 3
Details	175	94	hsa-miR-19b-3p	USP13	ubiquitin specific peptidase 13
Details	176	94	hsa-miR-19b-3p	PTPRG	protein tyrosine phosphatase, receptor type G
Details	177	94	hsa-miR-19b-3p	TGIF1	TGFB induced factor homeobox 1
Details	178	94	hsa-miR-19b-3p	STK35	serine/threonine kinase 35
Details	179	94	hsa-miR-19b-3p	KIF3A	kinesin family member 3A
Details	180	94	hsa-miR-19b-3p	PON2	paraoxonase 2
Details	181	94	hsa-miR-19b-3p	TNFAIP3	TNF alpha induced protein 3
Details	182	94	hsa-miR-19b-3p	TTC9	tetratricopeptide repeat domain 9
Details	183	94	hsa-miR-19b-3p	PRR5L	proline rich 5 like
Details	184	94	hsa-miR-19b-3p	MEMO1	mediator of cell motility 1
Details	185	94	hsa-miR-19b-3p	ADIPOR2	adiponectin receptor 2
Details	186	94	hsa-miR-19b-3p	CYP2U1	cytochrome P450 family 2 subfamily U member 1
Details	187	93	hsa-miR-19b-3p	TENT2	terminal nucleotidyltransferase 2
Details	188	93	hsa-miR-19b-3p	TAF4	TATA-box binding protein associated factor 4
Details	189	93	hsa-miR-19b-3p	ELL2	elongation factor for RNA polymerase II 2
Details	190	93	hsa-miR-19b-3p	DMXL2	Dmx like 2
Details	191	93	hsa-miR-19b-3p	GAREM1	GRB2 associated regulator of MAPK1 subtype 1
Details	192	93	hsa-miR-19b-3p	LY75	lymphocyte antigen 75
Details	193	93	hsa-miR-19b-3p	MECOM	MDS1 and EVI1 complex locus
Details	194	93	hsa-miR-19b-3p	BPTF	bromodomain PHD finger transcription factor
Details	195	93	hsa-miR-19b-3p	POU3F2	POU class 3 homeobox 2
Details	196	93	hsa-miR-19b-3p	MPHOSPH9	M-phase phosphoprotein 9
Details	197	93	hsa-miR-19b-3p	OTUD7B	OTU deubiquitinase 7B
Details	198	93	hsa-miR-19b-3p	F3	coagulation factor III, tissue factor
Details	199	93	hsa-miR-19b-3p	NEUROD1	neuronal differentiation 1
Details	200	93	hsa-miR-19b-3p	HIC1	HIC ZBTB transcriptional repressor 1
Details	201	93	hsa-miR-19b-3p	BRWD3	bromodomain and WD repeat domain containing 3
Details	202	93	hsa-miR-19b-3p	KLF7	Kruppel like factor 7
Details	203	93	hsa-miR-19b-3p	BTBD7	BTB domain containing 7
Details	204	93	hsa-miR-19b-3p	SRGAP2B	SLIT-ROBO Rho GTPase activating protein 2B
Details	205	93	hsa-miR-19b-3p	RAF1	Raf-1 proto-oncogene, serine/threonine kinase
Details	206	93	hsa-miR-19b-3p	B3GALNT2	beta-1,3-N-acetylgalactosaminyltransferase 2
Details	207	93	hsa-miR-19b-3p	FAM234A	family with sequence similarity 234 member A
Details	208	93	hsa-miR-19b-3p	FAT3	FAT atypical cadherin 3
Details	209	93	hsa-miR-19b-3p	SRGAP2C	SLIT-ROBO Rho GTPase activating protein 2C
Details	210	93	hsa-miR-19b-3p	FMR1	fragile X mental retardation 1
Details	211	93	hsa-miR-19b-3p	TNRC6C	trinucleotide repeat containing 6C
Details	212	93	hsa-miR-19b-3p	GTF2H1	general transcription factor IIH subunit 1
Details	213	93	hsa-miR-19b-3p	QKI	QKI, KH domain containing RNA binding
Details	214	93	hsa-miR-19b-3p	TBR1	T-box, brain 1
Details	215	93	hsa-miR-19b-3p	CAST	calpastatin
Details	216	93	hsa-miR-19b-3p	PRUNE2	prune homolog 2 with BCH domain
Details	217	93	hsa-miR-19b-3p	FBXO8	F-box protein 8
Details	218	93	hsa-miR-19b-3p	RIN2	Ras and Rab interactor 2
Details	219	93	hsa-miR-19b-3p	GRK6	G protein-coupled receptor kinase 6
Details	220	93	hsa-miR-19b-3p	KCNQ5	potassium voltage-gated channel subfamily Q member 5
Details	221	93	hsa-miR-19b-3p	WDR20	WD repeat domain 20
Details	222	93	hsa-miR-19b-3p	MAGI2	membrane associated guanylate kinase, WW and PDZ domain containing 2
Details	223	93	hsa-miR-19b-3p	TGM3	transglutaminase 3
Details	224	93	hsa-miR-19b-3p	RBMS1	RNA binding motif single stranded interacting protein 1
Details	225	93	hsa-miR-19b-3p	SNX17	sorting nexin 17
Details	226	93	hsa-miR-19b-3p	MICAL2	microtubule associated monooxygenase, calponin and LIM domain containing 2
Details	227	93	hsa-miR-19b-3p	CGN	cingulin
Details	228	92	hsa-miR-19b-3p	MTRR	5-methyltetrahydrofolate-homocysteine methyltransferase reductase
Details	229	92	hsa-miR-19b-3p	PCDHA8	protocadherin alpha 8
Details	230	92	hsa-miR-19b-3p	PCDHAC1	protocadherin alpha subfamily C, 1
Details	231	92	hsa-miR-19b-3p	ZMAT3	zinc finger matrin-type 3
Details	232	92	hsa-miR-19b-3p	LIMCH1	LIM and calponin homology domains 1
Details	233	92	hsa-miR-19b-3p	KPNA3	karyopherin subunit alpha 3
Details	234	92	hsa-miR-19b-3p	RNF167	ring finger protein 167
Details	235	92	hsa-miR-19b-3p	TMBIM6	transmembrane BAX inhibitor motif containing 6
Details	236	92	hsa-miR-19b-3p	CYLD	CYLD lysine 63 deubiquitinase
Details	237	92	hsa-miR-19b-3p	MOB1B	MOB kinase activator 1B
Details	238	92	hsa-miR-19b-3p	PCDHAC2	protocadherin alpha subfamily C, 2
Details	239	92	hsa-miR-19b-3p	PCDHA13	protocadherin alpha 13
Details	240	92	hsa-miR-19b-3p	GRIN2A	glutamate ionotropic receptor NMDA type subunit 2A
Details	241	92	hsa-miR-19b-3p	LOC110117498-PIK3R3	LOC110117498-PIK3R3 readthrough
Details	242	92	hsa-miR-19b-3p	ABHD5	abhydrolase domain containing 5
Details	243	92	hsa-miR-19b-3p	OTUD1	OTU deubiquitinase 1
Details	244	92	hsa-miR-19b-3p	EBF2	EBF transcription factor 2
Details	245	92	hsa-miR-19b-3p	DNAJB1	DnaJ heat shock protein family (Hsp40) member B1
Details	246	92	hsa-miR-19b-3p	BTF3L4	basic transcription factor 3 like 4
Details	247	92	hsa-miR-19b-3p	PCDHA10	protocadherin alpha 10
Details	248	92	hsa-miR-19b-3p	WDR26	WD repeat domain 26
Details	249	92	hsa-miR-19b-3p	PCDHA5	protocadherin alpha 5
Details	250	92	hsa-miR-19b-3p	FBXO32	F-box protein 32
Details	251	92	hsa-miR-19b-3p	SMARCA2	SWI/SNF related, matrix associated, actin dependent regulator of chromatin, subfamily a, member 2
Details	252	92	hsa-miR-19b-3p	HDLBP	high density lipoprotein binding protein
Details	253	92	hsa-miR-19b-3p	TXLNA	taxilin alpha
Details	254	92	hsa-miR-19b-3p	LGALSL	galectin like
Details	255	92	hsa-miR-19b-3p	PCDHA6	protocadherin alpha 6
Details	256	92	hsa-miR-19b-3p	EPHX4	epoxide hydrolase 4
Details	257	92	hsa-miR-19b-3p	PCDHA11	protocadherin alpha 11
Details	258	92	hsa-miR-19b-3p	BNC2	basonuclin 2
Details	259	92	hsa-miR-19b-3p	ITGA6	integrin subunit alpha 6
Details	260	92	hsa-miR-19b-3p	SRSF6	serine and arginine rich splicing factor 6
Details	261	92	hsa-miR-19b-3p	PCDHA3	protocadherin alpha 3
Details	262	92	hsa-miR-19b-3p	DPYSL5	dihydropyrimidinase like 5
Details	263	92	hsa-miR-19b-3p	IGF1	insulin like growth factor 1
Details	264	92	hsa-miR-19b-3p	SLC9A6	solute carrier family 9 member A6
Details	265	92	hsa-miR-19b-3p	SEC11A	SEC11 homolog A, signal peptidase complex subunit
Details	266	92	hsa-miR-19b-3p	DIPK1A	divergent protein kinase domain 1A
Details	267	92	hsa-miR-19b-3p	CNKSR2	connector enhancer of kinase suppressor of Ras 2
Details	268	92	hsa-miR-19b-3p	TNPO2	transportin 2
Details	269	92	hsa-miR-19b-3p	PCDHA4	protocadherin alpha 4
Details	270	92	hsa-miR-19b-3p	ZNF521	zinc finger protein 521
Details	271	92	hsa-miR-19b-3p	PCDHA1	protocadherin alpha 1
Details	272	92	hsa-miR-19b-3p	ARMC8	armadillo repeat containing 8
Details	273	92	hsa-miR-19b-3p	FZD6	frizzled class receptor 6
Details	274	92	hsa-miR-19b-3p	CCND2	cyclin D2
Details	275	92	hsa-miR-19b-3p	NPTN	neuroplastin
Details	276	92	hsa-miR-19b-3p	PCDH10	protocadherin 10
Details	277	92	hsa-miR-19b-3p	NAALADL2	N-acetylated alpha-linked acidic dipeptidase like 2
Details	278	92	hsa-miR-19b-3p	PCDHA7	protocadherin alpha 7
Details	279	92	hsa-miR-19b-3p	PCDHA2	protocadherin alpha 2
Details	280	92	hsa-miR-19b-3p	RHOB	ras homolog family member B
Details	281	92	hsa-miR-19b-3p	ERBB4	erb-b2 receptor tyrosine kinase 4
Details	282	92	hsa-miR-19b-3p	ZNF385B	zinc finger protein 385B
Details	283	92	hsa-miR-19b-3p	ID2	inhibitor of DNA binding 2
Details	284	92	hsa-miR-19b-3p	KIAA2013	KIAA2013
Details	285	92	hsa-miR-19b-3p	PCDHA12	protocadherin alpha 12
Details	286	92	hsa-miR-19b-3p	PARPBP	PARP1 binding protein
Details	287	92	hsa-miR-19b-3p	PLXNC1	plexin C1
Details	288	92	hsa-miR-19b-3p	GULP1	GULP PTB domain containing engulfment adaptor 1
Details	289	91	hsa-miR-19b-3p	WAC	WW domain containing adaptor with coiled-coil
Details	290	91	hsa-miR-19b-3p	MAB21L2	mab-21 like 2
Details	291	91	hsa-miR-19b-3p	RAB18	RAB18, member RAS oncogene family
Details	292	91	hsa-miR-19b-3p	STK26	serine/threonine kinase 26
Details	293	91	hsa-miR-19b-3p	PGM2L1	phosphoglucomutase 2 like 1
Details	294	91	hsa-miR-19b-3p	DNAJC16	DnaJ heat shock protein family (Hsp40) member C16
Details	295	91	hsa-miR-19b-3p	ANO1	anoctamin 1
Details	296	91	hsa-miR-19b-3p	MAP4K3	mitogen-activated protein kinase kinase kinase kinase 3
Details	297	91	hsa-miR-19b-3p	NFIB	nuclear factor I B
Details	298	91	hsa-miR-19b-3p	ARC	activity regulated cytoskeleton associated protein
Details	299	91	hsa-miR-19b-3p	PHF14	PHD finger protein 14
Details	300	91	hsa-miR-19b-3p	MED13	mediator complex subunit 13
Details	301	91	hsa-miR-19b-3p	CPD	carboxypeptidase D
Details	302	91	hsa-miR-19b-3p	PTEN	phosphatase and tensin homolog
Details	303	91	hsa-miR-19b-3p	SEPT7	septin 7
Details	304	91	hsa-miR-19b-3p	VPS4B	vacuolar protein sorting 4 homolog B
Details	305	91	hsa-miR-19b-3p	ARFGEF1	ADP ribosylation factor guanine nucleotide exchange factor 1
Details	306	91	hsa-miR-19b-3p	CBX6	chromobox 6
Details	307	91	hsa-miR-19b-3p	RAP1B	RAP1B, member of RAS oncogene family
Details	308	91	hsa-miR-19b-3p	EOGT	EGF domain specific O-linked N-acetylglucosamine transferase
Details	309	91	hsa-miR-19b-3p	GOLGA6A	golgin A6 family member A
Details	310	91	hsa-miR-19b-3p	TNKS	tankyrase
Details	311	91	hsa-miR-19b-3p	ATP10A	ATPase phospholipid transporting 10A (putative)
Details	312	91	hsa-miR-19b-3p	NUP54	nucleoporin 54
Details	313	91	hsa-miR-19b-3p	DOCK3	dedicator of cytokinesis 3
Details	314	91	hsa-miR-19b-3p	TMEM45A	transmembrane protein 45A
Details	315	91	hsa-miR-19b-3p	IVNS1ABP	influenza virus NS1A binding protein
Details	316	91	hsa-miR-19b-3p	CCDC6	coiled-coil domain containing 6
Details	317	91	hsa-miR-19b-3p	SCUBE3	signal peptide, CUB domain and EGF like domain containing 3
Details	318	91	hsa-miR-19b-3p	ADCY1	adenylate cyclase 1
Details	319	91	hsa-miR-19b-3p	TET3	tet methylcytosine dioxygenase 3
Details	320	91	hsa-miR-19b-3p	ZNF367	zinc finger protein 367
Details	321	91	hsa-miR-19b-3p	NRK	Nik related kinase
Details	322	91	hsa-miR-19b-3p	ST3GAL5	ST3 beta-galactoside alpha-2,3-sialyltransferase 5
Details	323	91	hsa-miR-19b-3p	PDIK1L	PDLIM1 interacting kinase 1 like
Details	324	91	hsa-miR-19b-3p	ARFIP1	ADP ribosylation factor interacting protein 1
Details	325	91	hsa-miR-19b-3p	LIN9	lin-9 DREAM MuvB core complex component
Details	326	91	hsa-miR-19b-3p	DDX3Y	DEAD-box helicase 3 Y-linked
Details	327	91	hsa-miR-19b-3p	MAP3K2	mitogen-activated protein kinase kinase kinase 2
Details	328	90	hsa-miR-19b-3p	SLC4A7	solute carrier family 4 member 7
Details	329	90	hsa-miR-19b-3p	ABHD17C	abhydrolase domain containing 17C
Details	330	90	hsa-miR-19b-3p	CCND1	cyclin D1
Details	331	90	hsa-miR-19b-3p	FAM76B	family with sequence similarity 76 member B
Details	332	90	hsa-miR-19b-3p	DOCK10	dedicator of cytokinesis 10
Details	333	90	hsa-miR-19b-3p	SLC25A6	solute carrier family 25 member 6
Details	334	90	hsa-miR-19b-3p	RNF111	ring finger protein 111
Details	335	90	hsa-miR-19b-3p	DNAI1	dynein axonemal intermediate chain 1
Details	336	90	hsa-miR-19b-3p	PLCB1	phospholipase C beta 1
Details	337	90	hsa-miR-19b-3p	CNOT6L	CCR4-NOT transcription complex subunit 6 like
Details	338	90	hsa-miR-19b-3p	ITSN1	intersectin 1
Details	339	90	hsa-miR-19b-3p	PHF12	PHD finger protein 12
Details	340	90	hsa-miR-19b-3p	ARRDC4	arrestin domain containing 4
Details	341	90	hsa-miR-19b-3p	LSM12	LSM12 homolog
Details	342	90	hsa-miR-19b-3p	ABCB7	ATP binding cassette subfamily B member 7
Details	343	90	hsa-miR-19b-3p	CCDC88A	coiled-coil domain containing 88A
Details	344	90	hsa-miR-19b-3p	HECW2	HECT, C2 and WW domain containing E3 ubiquitin protein ligase 2
Details	345	90	hsa-miR-19b-3p	CNOT6	CCR4-NOT transcription complex subunit 6
Details	346	90	hsa-miR-19b-3p	SCN3A	sodium voltage-gated channel alpha subunit 3
Details	347	90	hsa-miR-19b-3p	FLNC	filamin C
Details	348	90	hsa-miR-19b-3p	PHF13	PHD finger protein 13
Details	349	90	hsa-miR-19b-3p	PCDH15	protocadherin related 15
Details	350	90	hsa-miR-19b-3p	TUB	tubby bipartite transcription factor
Details	351	90	hsa-miR-19b-3p	CFL2	cofilin 2
Details	352	90	hsa-miR-19b-3p	SERPINE1	serpin family E member 1
Details	353	89	hsa-miR-19b-3p	SOX5	SRY-box 5
Details	354	89	hsa-miR-19b-3p	NPAS2	neuronal PAS domain protein 2
Details	355	89	hsa-miR-19b-3p	HNRNPUL2	heterogeneous nuclear ribonucleoprotein U like 2
Details	356	89	hsa-miR-19b-3p	MBD6	methyl-CpG binding domain protein 6
Details	357	89	hsa-miR-19b-3p	ARHGAP21	Rho GTPase activating protein 21
Details	358	89	hsa-miR-19b-3p	TMEM64	transmembrane protein 64
Details	359	89	hsa-miR-19b-3p	AUH	AU RNA binding methylglutaconyl-CoA hydratase
Details	360	89	hsa-miR-19b-3p	WDR1	WD repeat domain 1
Details	361	89	hsa-miR-19b-3p	NBEAL2	neurobeachin like 2
Details	362	89	hsa-miR-19b-3p	MIGA2	mitoguardin 2
Details	363	89	hsa-miR-19b-3p	MOSMO	modulator of smoothened
Details	364	89	hsa-miR-19b-3p	PPARA	peroxisome proliferator activated receptor alpha
Details	365	89	hsa-miR-19b-3p	RIMKLA	ribosomal modification protein rimK like family member A
Details	366	89	hsa-miR-19b-3p	G3BP2	G3BP stress granule assembly factor 2
Details	367	89	hsa-miR-19b-3p	CCDC126	coiled-coil domain containing 126
Details	368	89	hsa-miR-19b-3p	SOCS1	suppressor of cytokine signaling 1
Details	369	89	hsa-miR-19b-3p	MAPK6	mitogen-activated protein kinase 6
Details	370	89	hsa-miR-19b-3p	MTMR6	myotubularin related protein 6
Details	371	89	hsa-miR-19b-3p	SLC26A7	solute carrier family 26 member 7
Details	372	89	hsa-miR-19b-3p	RALGPS1	Ral GEF with PH domain and SH3 binding motif 1
Details	373	89	hsa-miR-19b-3p	MAPK14	mitogen-activated protein kinase 14
Details	374	89	hsa-miR-19b-3p	STK32B	serine/threonine kinase 32B
Details	375	89	hsa-miR-19b-3p	BAG5	BCL2 associated athanogene 5
Details	376	89	hsa-miR-19b-3p	VSTM2B	V-set and transmembrane domain containing 2B
Details	377	89	hsa-miR-19b-3p	UBE2A	ubiquitin conjugating enzyme E2 A
Details	378	89	hsa-miR-19b-3p	CAMSAP2	calmodulin regulated spectrin associated protein family member 2
Details	379	89	hsa-miR-19b-3p	BLCAP	BLCAP, apoptosis inducing factor
Details	380	89	hsa-miR-19b-3p	GPR137B	G protein-coupled receptor 137B
Details	381	89	hsa-miR-19b-3p	IFI44L	interferon induced protein 44 like
Details	382	89	hsa-miR-19b-3p	BAMBI	BMP and activin membrane bound inhibitor
Details	383	89	hsa-miR-19b-3p	RHEBL1	RHEB like 1
Details	384	88	hsa-miR-19b-3p	SBF2	SET binding factor 2
Details	385	88	hsa-miR-19b-3p	NPEPL1	aminopeptidase like 1
Details	386	88	hsa-miR-19b-3p	UBL3	ubiquitin like 3
Details	387	88	hsa-miR-19b-3p	SOCS3	suppressor of cytokine signaling 3
Details	388	88	hsa-miR-19b-3p	SERINC3	serine incorporator 3
Details	389	88	hsa-miR-19b-3p	MDFIC	MyoD family inhibitor domain containing
Details	390	88	hsa-miR-19b-3p	RTN1	reticulon 1
Details	391	88	hsa-miR-19b-3p	CAND1	cullin associated and neddylation dissociated 1
Details	392	88	hsa-miR-19b-3p	KRTAP3-1	keratin associated protein 3-1
Details	393	88	hsa-miR-19b-3p	MBNL3	muscleblind like splicing regulator 3
Details	394	88	hsa-miR-19b-3p	ZFYVE9	zinc finger FYVE-type containing 9
Details	395	88	hsa-miR-19b-3p	ARRDC3	arrestin domain containing 3
Details	396	88	hsa-miR-19b-3p	CAB39	calcium binding protein 39
Details	397	88	hsa-miR-19b-3p	POSTN	periostin
Details	398	88	hsa-miR-19b-3p	MAPK1	mitogen-activated protein kinase 1
Details	399	88	hsa-miR-19b-3p	SH3D19	SH3 domain containing 19
Details	400	88	hsa-miR-19b-3p	PSG1	pregnancy specific beta-1-glycoprotein 1
Details	401	88	hsa-miR-19b-3p	TIA1	TIA1 cytotoxic granule associated RNA binding protein
Details	402	88	hsa-miR-19b-3p	ZFYVE26	zinc finger FYVE-type containing 26
Details	403	88	hsa-miR-19b-3p	IL26	interleukin 26
Details	404	88	hsa-miR-19b-3p	AGPAT5	1-acylglycerol-3-phosphate O-acyltransferase 5
Details	405	88	hsa-miR-19b-3p	LRIG1	leucine rich repeats and immunoglobulin like domains 1
Details	406	88	hsa-miR-19b-3p	RABGAP1	RAB GTPase activating protein 1
Details	407	88	hsa-miR-19b-3p	NDFIP2	Nedd4 family interacting protein 2
Details	408	88	hsa-miR-19b-3p	JAZF1	JAZF zinc finger 1
Details	409	88	hsa-miR-19b-3p	PGR	progesterone receptor
Details	410	88	hsa-miR-19b-3p	MAPK8	mitogen-activated protein kinase 8
Details	411	88	hsa-miR-19b-3p	CNGA3	cyclic nucleotide gated channel alpha 3
Details	412	88	hsa-miR-19b-3p	CCPG1	cell cycle progression 1
Details	413	88	hsa-miR-19b-3p	ENC1	ectodermal-neural cortex 1
Details	414	88	hsa-miR-19b-3p	ASAP2	ArfGAP with SH3 domain, ankyrin repeat and PH domain 2
Details	415	88	hsa-miR-19b-3p	FAM168A	family with sequence similarity 168 member A
Details	416	88	hsa-miR-19b-3p	SMURF1	SMAD specific E3 ubiquitin protein ligase 1
Details	417	88	hsa-miR-19b-3p	KLF13	Kruppel like factor 13
Details	418	88	hsa-miR-19b-3p	ZNF716	zinc finger protein 716
Details	419	88	hsa-miR-19b-3p	FRMD4A	FERM domain containing 4A
Details	420	88	hsa-miR-19b-3p	ADSS	adenylosuccinate synthase
Details	421	88	hsa-miR-19b-3p	ZNF827	zinc finger protein 827
Details	422	87	hsa-miR-19b-3p	FOXP2	forkhead box P2
Details	423	87	hsa-miR-19b-3p	LRRTM2	leucine rich repeat transmembrane neuronal 2
Details	424	87	hsa-miR-19b-3p	PAK6	p21 (RAC1) activated kinase 6
Details	425	87	hsa-miR-19b-3p	SYT11	synaptotagmin 11
Details	426	87	hsa-miR-19b-3p	DICER1	dicer 1, ribonuclease III
Details	427	87	hsa-miR-19b-3p	SOX4	SRY-box 4
Details	428	87	hsa-miR-19b-3p	CLTC	clathrin heavy chain
Details	429	87	hsa-miR-19b-3p	WBP4	WW domain binding protein 4
Details	430	87	hsa-miR-19b-3p	RAB1A	RAB1A, member RAS oncogene family
Details	431	87	hsa-miR-19b-3p	GIGYF1	GRB10 interacting GYF protein 1
Details	432	87	hsa-miR-19b-3p	MED26	mediator complex subunit 26
Details	433	87	hsa-miR-19b-3p	PRKAA1	protein kinase AMP-activated catalytic subunit alpha 1
Details	434	87	hsa-miR-19b-3p	EHBP1	EH domain binding protein 1
Details	435	87	hsa-miR-19b-3p	SEC61A2	Sec61 translocon alpha 2 subunit
Details	436	87	hsa-miR-19b-3p	PRRT3	proline rich transmembrane protein 3
Details	437	87	hsa-miR-19b-3p	TBK1	TANK binding kinase 1
Details	438	87	hsa-miR-19b-3p	SMAD5	SMAD family member 5
Details	439	87	hsa-miR-19b-3p	LRP2BP	LRP2 binding protein
Details	440	87	hsa-miR-19b-3p	UHMK1	U2AF homology motif kinase 1
Details	441	87	hsa-miR-19b-3p	RFX4	regulatory factor X4
Details	442	87	hsa-miR-19b-3p	RBMS3	RNA binding motif single stranded interacting protein 3
Details	443	87	hsa-miR-19b-3p	RUNX2	runt related transcription factor 2
Details	444	87	hsa-miR-19b-3p	WBP1L	WW domain binding protein 1 like
Details	445	87	hsa-miR-19b-3p	PCDHA9	protocadherin alpha 9
Details	446	87	hsa-miR-19b-3p	ZNF469	zinc finger protein 469
Details	447	87	hsa-miR-19b-3p	WDFY3	WD repeat and FYVE domain containing 3
Details	448	87	hsa-miR-19b-3p	GTDC1	glycosyltransferase like domain containing 1
Details	449	87	hsa-miR-19b-3p	SLC49A4	solute carrier family 49 member 4
Details	450	87	hsa-miR-19b-3p	CD164	CD164 molecule
Details	451	87	hsa-miR-19b-3p	UBE2D3	ubiquitin conjugating enzyme E2 D3
Details	452	87	hsa-miR-19b-3p	PCDH7	protocadherin 7
Details	453	87	hsa-miR-19b-3p	ZNF516	zinc finger protein 516
Details	454	87	hsa-miR-19b-3p	ANKRD29	ankyrin repeat domain 29
Details	455	87	hsa-miR-19b-3p	PARP8	poly(ADP-ribose) polymerase family member 8
Details	456	87	hsa-miR-19b-3p	PITPNM2	phosphatidylinositol transfer protein membrane associated 2
Details	457	87	hsa-miR-19b-3p	ZBTB46	zinc finger and BTB domain containing 46
Details	458	87	hsa-miR-19b-3p	DESI2	desumoylating isopeptidase 2
Details	459	86	hsa-miR-19b-3p	ZNF831	zinc finger protein 831
Details	460	86	hsa-miR-19b-3p	SMCR8	Smith-Magenis syndrome chromosome region, candidate 8
Details	461	86	hsa-miR-19b-3p	MACF1	microtubule-actin crosslinking factor 1
Details	462	86	hsa-miR-19b-3p	ATP6V0E1	ATPase H+ transporting V0 subunit e1
Details	463	86	hsa-miR-19b-3p	MSI2	musashi RNA binding protein 2
Details	464	86	hsa-miR-19b-3p	ST8SIA3	ST8 alpha-N-acetyl-neuraminide alpha-2,8-sialyltransferase 3
Details	465	86	hsa-miR-19b-3p	GSKIP	GSK3B interacting protein
Details	466	86	hsa-miR-19b-3p	VAMP3	vesicle associated membrane protein 3
Details	467	86	hsa-miR-19b-3p	SH3KBP1	SH3 domain containing kinase binding protein 1
Details	468	86	hsa-miR-19b-3p	HNRNPUL1	heterogeneous nuclear ribonucleoprotein U like 1
Details	469	86	hsa-miR-19b-3p	CHD2	chromodomain helicase DNA binding protein 2
Details	470	86	hsa-miR-19b-3p	BEND3	BEN domain containing 3
Details	471	86	hsa-miR-19b-3p	MID1	midline 1
Details	472	86	hsa-miR-19b-3p	LONRF3	LON peptidase N-terminal domain and ring finger 3
Details	473	86	hsa-miR-19b-3p	ZNRF3	zinc and ring finger 3
Details	474	86	hsa-miR-19b-3p	FAM160A1	family with sequence similarity 160 member A1
Details	475	86	hsa-miR-19b-3p	BTG1	BTG anti-proliferation factor 1
Details	476	86	hsa-miR-19b-3p	RACGAP1	Rac GTPase activating protein 1
Details	477	86	hsa-miR-19b-3p	RAP1A	RAP1A, member of RAS oncogene family
Details	478	86	hsa-miR-19b-3p	SLC6A6	solute carrier family 6 member 6
Details	479	86	hsa-miR-19b-3p	ENPP5	ectonucleotide pyrophosphatase/phosphodiesterase 5 (putative)
Details	480	86	hsa-miR-19b-3p	FAM102A	family with sequence similarity 102 member A
Details	481	86	hsa-miR-19b-3p	MBD2	methyl-CpG binding domain protein 2
Details	482	86	hsa-miR-19b-3p	APPL1	adaptor protein, phosphotyrosine interacting with PH domain and leucine zipper 1
Details	483	86	hsa-miR-19b-3p	CCNA2	cyclin A2
Details	484	86	hsa-miR-19b-3p	ATP2C1	ATPase secretory pathway Ca2+ transporting 1
Details	485	86	hsa-miR-19b-3p	EREG	epiregulin
Details	486	86	hsa-miR-19b-3p	EFNB2	ephrin B2
Details	487	86	hsa-miR-19b-3p	SUZ12	SUZ12, polycomb repressive complex 2 subunit
Details	488	86	hsa-miR-19b-3p	SEL1L	SEL1L, ERAD E3 ligase adaptor subunit
Details	489	86	hsa-miR-19b-3p	ADNP	activity dependent neuroprotector homeobox
Details	490	86	hsa-miR-19b-3p	SLC6A11	solute carrier family 6 member 11
Details	491	86	hsa-miR-19b-3p	ERBB3	erb-b2 receptor tyrosine kinase 3
Details	492	86	hsa-miR-19b-3p	KCNC4	potassium voltage-gated channel subfamily C member 4
Details	493	86	hsa-miR-19b-3p	SYN1	synapsin I
Details	494	86	hsa-miR-19b-3p	DUSP7	dual specificity phosphatase 7
Details	495	85	hsa-miR-19b-3p	DBN1	drebrin 1
Details	496	85	hsa-miR-19b-3p	HIPK3	homeodomain interacting protein kinase 3
Details	497	85	hsa-miR-19b-3p	RAPGEF4	Rap guanine nucleotide exchange factor 4
Details	498	85	hsa-miR-19b-3p	CDC42BPA	CDC42 binding protein kinase alpha
Details	499	85	hsa-miR-19b-3p	SLC2A13	solute carrier family 2 member 13
Details	500	85	hsa-miR-19b-3p	ADCY7	adenylate cyclase 7
Details	501	85	hsa-miR-19b-3p	NLK	nemo like kinase
Details	502	85	hsa-miR-19b-3p	EIF4G2	eukaryotic translation initiation factor 4 gamma 2
Details	503	85	hsa-miR-19b-3p	ARSD	arylsulfatase D
Details	504	85	hsa-miR-19b-3p	KIAA1211	KIAA1211
Details	505	85	hsa-miR-19b-3p	FNDC3A	fibronectin type III domain containing 3A
Details	506	85	hsa-miR-19b-3p	AQP5	aquaporin 5
Details	507	85	hsa-miR-19b-3p	EPN2	epsin 2
Details	508	85	hsa-miR-19b-3p	EYA1	EYA transcriptional coactivator and phosphatase 1
Details	509	85	hsa-miR-19b-3p	MGAT5	alpha-1,6-mannosylglycoprotein 6-beta-N-acetylglucosaminyltransferase
Details	510	85	hsa-miR-19b-3p	MLLT6	MLLT6, PHD finger containing
Details	511	85	hsa-miR-19b-3p	ZFP91	ZFP91 zinc finger protein
Details	512	85	hsa-miR-19b-3p	VPS37A	VPS37A, ESCRT-I subunit
Details	513	85	hsa-miR-19b-3p	WNT3	Wnt family member 3
Details	514	85	hsa-miR-19b-3p	ATXN7	ataxin 7
Details	515	85	hsa-miR-19b-3p	SIX4	SIX homeobox 4
Details	516	85	hsa-miR-19b-3p	ZBTB10	zinc finger and BTB domain containing 10
Details	517	85	hsa-miR-19b-3p	VTI1A	vesicle transport through interaction with t-SNAREs 1A
Details	518	85	hsa-miR-19b-3p	DCUN1D3	defective in cullin neddylation 1 domain containing 3
Details	519	85	hsa-miR-19b-3p	POU4F1	POU class 4 homeobox 1
Details	520	85	hsa-miR-19b-3p	ETV5	ETS variant 5
Details	521	85	hsa-miR-19b-3p	MDM1	Mdm1 nuclear protein
Details	522	85	hsa-miR-19b-3p	GABARAPL1	GABA type A receptor associated protein like 1
Details	523	85	hsa-miR-19b-3p	TRIM23	tripartite motif containing 23
Details	524	85	hsa-miR-19b-3p	BRWD1	bromodomain and WD repeat domain containing 1
Details	525	85	hsa-miR-19b-3p	SMG1	SMG1, nonsense mediated mRNA decay associated PI3K related kinase
Details	526	85	hsa-miR-19b-3p	RAB21	RAB21, member RAS oncogene family
Details	527	85	hsa-miR-19b-3p	CBLB	Cbl proto-oncogene B
Details	528	85	hsa-miR-19b-3p	MEX3C	mex-3 RNA binding family member C
Details	529	85	hsa-miR-19b-3p	NR3C2	nuclear receptor subfamily 3 group C member 2
Details	530	84	hsa-miR-19b-3p	RASSF2	Ras association domain family member 2
Details	531	84	hsa-miR-19b-3p	PDE3B	phosphodiesterase 3B
Details	532	84	hsa-miR-19b-3p	C2CD5	C2 calcium dependent domain containing 5
Details	533	84	hsa-miR-19b-3p	PI15	peptidase inhibitor 15
Details	534	84	hsa-miR-19b-3p	GRAMD1B	GRAM domain containing 1B
Details	535	84	hsa-miR-19b-3p	LLGL2	LLGL scribble cell polarity complex component 2
Details	536	84	hsa-miR-19b-3p	SF3B3	splicing factor 3b subunit 3
Details	537	84	hsa-miR-19b-3p	PHLDA3	pleckstrin homology like domain family A member 3
Details	538	84	hsa-miR-19b-3p	MMGT1	membrane magnesium transporter 1
Details	539	84	hsa-miR-19b-3p	EXOC6B	exocyst complex component 6B
Details	540	84	hsa-miR-19b-3p	MTCL1	microtubule crosslinking factor 1
Details	541	84	hsa-miR-19b-3p	RNF216	ring finger protein 216
Details	542	84	hsa-miR-19b-3p	MKRN1	makorin ring finger protein 1
Details	543	84	hsa-miR-19b-3p	PRC1	protein regulator of cytokinesis 1
Details	544	84	hsa-miR-19b-3p	PYGO2	pygopus family PHD finger 2
Details	545	84	hsa-miR-19b-3p	ADCY9	adenylate cyclase 9
Details	546	84	hsa-miR-19b-3p	PLS1	plastin 1
Details	547	84	hsa-miR-19b-3p	EMC7	ER membrane protein complex subunit 7
Details	548	84	hsa-miR-19b-3p	N6AMT1	N-6 adenine-specific DNA methyltransferase 1
Details	549	84	hsa-miR-19b-3p	IL15	interleukin 15
Details	550	83	hsa-miR-19b-3p	NME7	NME/NM23 family member 7
Details	551	83	hsa-miR-19b-3p	ZNF445	zinc finger protein 445
Details	552	83	hsa-miR-19b-3p	CASTOR2	cytosolic arginine sensor for mTORC1 subunit 2
Details	553	83	hsa-miR-19b-3p	CEP55	centrosomal protein 55
Details	554	83	hsa-miR-19b-3p	ATL2	atlastin GTPase 2
Details	555	83	hsa-miR-19b-3p	TENT5A	terminal nucleotidyltransferase 5A
Details	556	83	hsa-miR-19b-3p	YIPF6	Yip1 domain family member 6
Details	557	83	hsa-miR-19b-3p	FKBP15	FKBP prolyl isomerase 15
Details	558	83	hsa-miR-19b-3p	ATXN1L	ataxin 1 like
Details	559	83	hsa-miR-19b-3p	CCSER2	coiled-coil serine rich protein 2
Details	560	83	hsa-miR-19b-3p	RAB14	RAB14, member RAS oncogene family
Details	561	83	hsa-miR-19b-3p	THSD7A	thrombospondin type 1 domain containing 7A
Details	562	83	hsa-miR-19b-3p	TNFRSF12A	TNF receptor superfamily member 12A
Details	563	83	hsa-miR-19b-3p	GPCPD1	glycerophosphocholine phosphodiesterase 1
Details	564	83	hsa-miR-19b-3p	CAPRIN2	caprin family member 2
Details	565	83	hsa-miR-19b-3p	ABCC3	ATP binding cassette subfamily C member 3
Details	566	83	hsa-miR-19b-3p	SLC12A7	solute carrier family 12 member 7
Details	567	83	hsa-miR-19b-3p	HIP1	huntingtin interacting protein 1
Details	568	83	hsa-miR-19b-3p	DOCK4	dedicator of cytokinesis 4
Details	569	83	hsa-miR-19b-3p	JADE1	jade family PHD finger 1
Details	570	83	hsa-miR-19b-3p	SV2A	synaptic vesicle glycoprotein 2A
Details	571	83	hsa-miR-19b-3p	CNOT7	CCR4-NOT transcription complex subunit 7
Details	572	83	hsa-miR-19b-3p	NFIA	nuclear factor I A
Details	573	83	hsa-miR-19b-3p	COX8C	cytochrome c oxidase subunit 8C
Details	574	83	hsa-miR-19b-3p	FAM83D	family with sequence similarity 83 member D
Details	575	83	hsa-miR-19b-3p	CBLN2	cerebellin 2 precursor
Details	576	83	hsa-miR-19b-3p	JRKL	JRK like
Details	577	82	hsa-miR-19b-3p	MYCN	MYCN proto-oncogene, bHLH transcription factor
Details	578	82	hsa-miR-19b-3p	ZDHHC23	zinc finger DHHC-type containing 23
Details	579	82	hsa-miR-19b-3p	SAMD8	sterile alpha motif domain containing 8
Details	580	82	hsa-miR-19b-3p	GRM1	glutamate metabotropic receptor 1
Details	581	82	hsa-miR-19b-3p	C20orf194	chromosome 20 open reading frame 194
Details	582	82	hsa-miR-19b-3p	GIT2	GIT ArfGAP 2
Details	583	82	hsa-miR-19b-3p	HIPK1	homeodomain interacting protein kinase 1
Details	584	82	hsa-miR-19b-3p	ARIH2	ariadne RBR E3 ubiquitin protein ligase 2
Details	585	82	hsa-miR-19b-3p	DLX3	distal-less homeobox 3
Details	586	82	hsa-miR-19b-3p	DCBLD2	discoidin, CUB and LCCL domain containing 2
Details	587	82	hsa-miR-19b-3p	ASNA1	arsA arsenite transporter, ATP-binding, homolog 1 (bacterial)
Details	588	82	hsa-miR-19b-3p	NAP1L2	nucleosome assembly protein 1 like 2
Details	589	82	hsa-miR-19b-3p	FOXP1	forkhead box P1
Details	590	82	hsa-miR-19b-3p	ATP12A	ATPase H+/K+ transporting non-gastric alpha2 subunit
Details	591	82	hsa-miR-19b-3p	PPFIA2	PTPRF interacting protein alpha 2
Details	592	82	hsa-miR-19b-3p	ARHGAP11A	Rho GTPase activating protein 11A
Details	593	82	hsa-miR-19b-3p	SP100	SP100 nuclear antigen
Details	594	82	hsa-miR-19b-3p	USP12	ubiquitin specific peptidase 12
Details	595	82	hsa-miR-19b-3p	RAI2	retinoic acid induced 2
Details	596	82	hsa-miR-19b-3p	ARPP19	cAMP regulated phosphoprotein 19
Details	597	82	hsa-miR-19b-3p	SYNM	synemin
Details	598	82	hsa-miR-19b-3p	KLHL20	kelch like family member 20
Details	599	82	hsa-miR-19b-3p	INO80D	INO80 complex subunit D
Details	600	82	hsa-miR-19b-3p	VPS35	VPS35, retromer complex component
Details	601	82	hsa-miR-19b-3p	DLC1	DLC1 Rho GTPase activating protein
Details	602	82	hsa-miR-19b-3p	SESN3	sestrin 3
Details	603	82	hsa-miR-19b-3p	NAPB	NSF attachment protein beta
Details	604	82	hsa-miR-19b-3p	RBCK1	RANBP2-type and C3HC4-type zinc finger containing 1
Details	605	82	hsa-miR-19b-3p	OSBPL11	oxysterol binding protein like 11
Details	606	82	hsa-miR-19b-3p	REST	RE1 silencing transcription factor
Details	607	82	hsa-miR-19b-3p	HERC4	HECT and RLD domain containing E3 ubiquitin protein ligase 4
Details	608	82	hsa-miR-19b-3p	SERPINB12	serpin family B member 12
Details	609	82	hsa-miR-19b-3p	TCIM	transcriptional and immune response regulator
Details	610	81	hsa-miR-19b-3p	KIAA1217	KIAA1217
Details	611	81	hsa-miR-19b-3p	ACADSB	acyl-CoA dehydrogenase short/branched chain
Details	612	81	hsa-miR-19b-3p	ZBTB11	zinc finger and BTB domain containing 11
Details	613	81	hsa-miR-19b-3p	ITGA2	integrin subunit alpha 2
Details	614	81	hsa-miR-19b-3p	NFIC	nuclear factor I C
Details	615	81	hsa-miR-19b-3p	FASTK	Fas activated serine/threonine kinase
Details	616	81	hsa-miR-19b-3p	SOCS5	suppressor of cytokine signaling 5
Details	617	81	hsa-miR-19b-3p	B4GALT5	beta-1,4-galactosyltransferase 5
Details	618	81	hsa-miR-19b-3p	TMEM47	transmembrane protein 47
Details	619	81	hsa-miR-19b-3p	EXOC5	exocyst complex component 5
Details	620	81	hsa-miR-19b-3p	ZER1	zyg-11 related cell cycle regulator
Details	621	81	hsa-miR-19b-3p	ITCH	itchy E3 ubiquitin protein ligase
Details	622	81	hsa-miR-19b-3p	YTHDF2	YTH N6-methyladenosine RNA binding protein 2
Details	623	81	hsa-miR-19b-3p	ASXL2	ASXL transcriptional regulator 2
Details	624	81	hsa-miR-19b-3p	FAM114A1	family with sequence similarity 114 member A1
Details	625	81	hsa-miR-19b-3p	ZNF320	zinc finger protein 320
Details	626	81	hsa-miR-19b-3p	SMOC1	SPARC related modular calcium binding 1
Details	627	81	hsa-miR-19b-3p	PKNOX1	PBX/knotted 1 homeobox 1
Details	628	81	hsa-miR-19b-3p	MIER1	MIER1 transcriptional regulator
Details	629	81	hsa-miR-19b-3p	SLC37A1	solute carrier family 37 member 1
Details	630	81	hsa-miR-19b-3p	USP8	ubiquitin specific peptidase 8
Details	631	81	hsa-miR-19b-3p	PITX1	paired like homeodomain 1
Details	632	81	hsa-miR-19b-3p	CASP10	caspase 10
Details	633	81	hsa-miR-19b-3p	SLC16A7	solute carrier family 16 member 7
Details	634	81	hsa-miR-19b-3p	MEF2A	myocyte enhancer factor 2A
Details	635	81	hsa-miR-19b-3p	TNFRSF11A	TNF receptor superfamily member 11a
Details	636	80	hsa-miR-19b-3p	PFN2	profilin 2
Details	637	80	hsa-miR-19b-3p	UCP3	uncoupling protein 3
Details	638	80	hsa-miR-19b-3p	TRAK2	trafficking kinesin protein 2
Details	639	80	hsa-miR-19b-3p	GFPT1	glutamine--fructose-6-phosphate transaminase 1
Details	640	80	hsa-miR-19b-3p	AFTPH	aftiphilin
Details	641	80	hsa-miR-19b-3p	ZNF644	zinc finger protein 644
Details	642	80	hsa-miR-19b-3p	CHP1	calcineurin like EF-hand protein 1
Details	643	80	hsa-miR-19b-3p	RCOR1	REST corepressor 1
Details	644	80	hsa-miR-19b-3p	TEK	TEK receptor tyrosine kinase
Details	645	80	hsa-miR-19b-3p	TNIP1	TNFAIP3 interacting protein 1
Details	646	80	hsa-miR-19b-3p	EDNRB	endothelin receptor type B
Details	647	80	hsa-miR-19b-3p	ZNF609	zinc finger protein 609
Details	648	80	hsa-miR-19b-3p	TENT5B	terminal nucleotidyltransferase 5B
Details	649	80	hsa-miR-19b-3p	NBEA	neurobeachin
Details	650	80	hsa-miR-19b-3p	ATP11A	ATPase phospholipid transporting 11A
Details	651	80	hsa-miR-19b-3p	SOGA1	suppressor of glucose, autophagy associated 1
Details	652	80	hsa-miR-19b-3p	MAP3K1	mitogen-activated protein kinase kinase kinase 1
Details	653	80	hsa-miR-19b-3p	SOS2	SOS Ras/Rho guanine nucleotide exchange factor 2
Details	654	80	hsa-miR-19b-3p	ZDHHC18	zinc finger DHHC-type containing 18
Details	655	80	hsa-miR-19b-3p	ACTN1	actinin alpha 1
Details	656	80	hsa-miR-19b-3p	GOLGA6B	golgin A6 family member B
Details	657	80	hsa-miR-19b-3p	ZBTB20	zinc finger and BTB domain containing 20
Details	658	80	hsa-miR-19b-3p	WWP1	WW domain containing E3 ubiquitin protein ligase 1
Details	659	80	hsa-miR-19b-3p	CPEB3	cytoplasmic polyadenylation element binding protein 3
Details	660	80	hsa-miR-19b-3p	MSMO1	methylsterol monooxygenase 1
Details	661	80	hsa-miR-19b-3p	RNF44	ring finger protein 44
Details	662	79	hsa-miR-19b-3p	GOLGA6D	golgin A6 family member D
Details	663	79	hsa-miR-19b-3p	MID1IP1	MID1 interacting protein 1
Details	664	79	hsa-miR-19b-3p	ABCD3	ATP binding cassette subfamily D member 3
Details	665	79	hsa-miR-19b-3p	LRRC8B	leucine rich repeat containing 8 VRAC subunit B
Details	666	79	hsa-miR-19b-3p	ARFGEF3	ARFGEF family member 3
Details	667	79	hsa-miR-19b-3p	ACSL1	acyl-CoA synthetase long chain family member 1
Details	668	79	hsa-miR-19b-3p	SLC30A7	solute carrier family 30 member 7
Details	669	79	hsa-miR-19b-3p	GABRR1	gamma-aminobutyric acid type A receptor rho1 subunit
Details	670	79	hsa-miR-19b-3p	DSCAM	DS cell adhesion molecule
Details	671	79	hsa-miR-19b-3p	KCNK2	potassium two pore domain channel subfamily K member 2
[truncated: 658 more rows]

## Sheet: miR-375 Target
miR-375-3p Target Genes List
[truncated: 270 more rows]

[truncated: 4 more sheets: miR-204 Target, miR-10b-5p Target, 30a5pAND30b3p Target, Final List]
